# Supplementary material for: Styleworts under the microscope: a taxonomic account of Levenhookia (Stylidiaceae)
Source: PhytoKeys. 2020 Jun 12;151:1–47. doi: 10.3897/phytokeys.151.51909 (PMC7305247; doi:10.3897/phytokeys.151.51909)
Supplement: XML Treatment for Levenhookia [file phytokeys.151.51909-treatment1.xml]

<!DOCTYPE tp:taxon-treatment
  PUBLIC "-//TaxonX//DTD Taxonomic Treatment Publishing DTD v0 20100105//EN" "tax-treatment-NSO.dtd">
<tp:taxon-treatment xmlns:tp="http://www.plazi.org/taxpub"><tp:treatment-meta><kwd-group><label>Taxon classification</label><kwd><named-content xmlns:xlink="http://www.w3.org/1999/xlink" content-type="kingdom">Plantae</named-content></kwd><kwd><named-content xmlns:xlink="http://www.w3.org/1999/xlink" content-type="order">Asterales</named-content></kwd><kwd><named-content xmlns:xlink="http://www.w3.org/1999/xlink" content-type="family">Stylidiaceae</named-content></kwd></kwd-group><mixed-citation publication-type="journal"><person-group><name><surname>Wege</surname><given-names>Juliet A.</given-names></name></person-group><article-title>Styleworts under the microscope: a taxonomic account of <italic><tp:taxon-name><tp:taxon-name-part taxon-name-part-type="genus" reg="Levenhookia">Levenhookia</tp:taxon-name-part></tp:taxon-name></italic> (<tp:taxon-name><tp:taxon-name-part taxon-name-part-type="family">Stylidiaceae</tp:taxon-name-part></tp:taxon-name>)</article-title><source>PhytoKeys</source><day>12</day><month>6</month><year>2020</year><volume>151</volume><fpage>1</fpage><lpage>47</lpage><pub-id pub-id-type="doi">10.3897/phytokeys.151.51909</pub-id></mixed-citation></tp:treatment-meta><tp:nomenclature><tp:taxon-name><object-id xmlns:xlink="http://www.w3.org/1999/xlink" content-type="arpha" xlink:type="simple">3F017EA0-C9A5-52A5-B3A2-E66C2578D7C4</object-id>
            <tp:taxon-name-part taxon-name-part-type="genus" reg="Levenhookia">Levenhookia</tp:taxon-name-part>
          </tp:taxon-name><tp:taxon-authority>R.Br., Prodr. Fl. Nov. Holland.: 572. 1810</tp:taxon-authority><tp:nomenclature-citation-list><tp:nomenclature-citation><tp:taxon-name>
                <tp:taxon-name-part taxon-name-part-type="genus" reg="Leeuwenhoekia">Leeuwenhoekia</tp:taxon-name-part></tp:taxon-name><comment>, orth. var.: C.P.J. Sprengel, Anleit. Kenntn. Gew. ed. 2, 2(1): 300. 1818.</comment></tp:nomenclature-citation><tp:nomenclature-citation><tp:taxon-name>
                <tp:taxon-name-part taxon-name-part-type="genus" reg="Levenhoekia">Levenhoekia</tp:taxon-name-part></tp:taxon-name><comment>, orth. var.: E.G. Steudel, Nom. Bot. 1: 477. 1821.</comment></tp:nomenclature-citation><tp:nomenclature-citation><tp:taxon-name>
                <tp:taxon-name-part taxon-name-part-type="genus" reg="Leeuwenhookia">Leeuwenhookia</tp:taxon-name-part></tp:taxon-name><comment>, orth. var.: H.G.L. Reichenbach, Consp. Regn. Veg.: 91. 1828.</comment></tp:nomenclature-citation><tp:nomenclature-citation><tp:taxon-name>
                <tp:taxon-name-part taxon-name-part-type="genus" reg="Leuwenhoekia">Leuwenhoekia</tp:taxon-name-part></tp:taxon-name><comment>, orth. var.: F.G. Bartling, Ord. Nat. Pl. 149. 1830.</comment></tp:nomenclature-citation><tp:nomenclature-citation><tp:taxon-name>
                <tp:taxon-name-part taxon-name-part-type="genus" reg="Leeuwenhockia">Leeuwenhockia</tp:taxon-name-part></tp:taxon-name><comment>, orth. var.: E.G. Steudel, Nom. Bot., edn 2(2): 21. 1841.</comment></tp:nomenclature-citation><tp:nomenclature-citation><tp:taxon-name>
                <tp:taxon-name-part taxon-name-part-type="genus" reg="Leeuvenhookia">Leeuvenhookia</tp:taxon-name-part></tp:taxon-name><comment>, orth. var.: F.J.H. von Mueller, Fragm. 1(1): 18. 1858.</comment></tp:nomenclature-citation><tp:nomenclature-citation><tp:taxon-name>
                <tp:taxon-name-part taxon-name-part-type="genus" reg="Leewenhoekia">Leewenhoekia</tp:taxon-name-part></tp:taxon-name><comment>, orth. var.: F.J.H. von Mueller, Syst. Census Austral. Pl: 86. 1882.</comment></tp:nomenclature-citation><tp:nomenclature-citation><tp:taxon-name>
                <tp:taxon-name-part taxon-name-part-type="genus" reg="Coleostylis">Coleostylis</tp:taxon-name-part>
              </tp:taxon-name><comment>Sond. in J.G.C. Lehmann, Pl. Preiss. 1(3): 391. 1845. Lectotype, here designated: <tp:taxon-name><tp:taxon-name-part taxon-name-part-type="genus" reg="Coleostylis">Coleostylis</tp:taxon-name-part> <tp:taxon-name-part taxon-name-part-type="species" reg="preissii">preissii</tp:taxon-name-part></tp:taxon-name> Sond. [= <tp:taxon-name><tp:taxon-name-part taxon-name-part-type="genus" reg="Levenhookia">Levenhookia</tp:taxon-name-part> <tp:taxon-name-part taxon-name-part-type="species" reg="preissii">preissii</tp:taxon-name-part></tp:taxon-name> (Sond.) F.Muell.]</comment></tp:nomenclature-citation><tp:nomenclature-citation><tp:taxon-name>
                <tp:taxon-name-part taxon-name-part-type="genus" reg="Coleostyles">Coleostyles</tp:taxon-name-part></tp:taxon-name><comment>, orth. var.: G. Bentham &amp; J.D. Hooker, Gen. Plant. 2(2): 535. 1876.</comment></tp:nomenclature-citation></tp:nomenclature-citation-list></tp:nomenclature><tp:treatment-sec sec-type="material" id="SECID0EHUAE"><title>Type.</title><p><italic><tp:taxon-name><tp:taxon-name-part taxon-name-part-type="genus" reg="Levenhookia">Levenhookia</tp:taxon-name-part> <tp:taxon-name-part taxon-name-part-type="species" reg="pusilla">pusilla</tp:taxon-name-part></tp:taxon-name></italic> R.Br.</p></tp:treatment-sec><tp:treatment-sec sec-type="description" id="SECID0EYUAE"><title>Description.</title><p>Diminutive annual herbs with simple or branched stems, usually glandular-hairy. Leaves scattered (rarely basally clustered), usually petiolate, margins entire. Inflorescence racemose, often corymbose or umbellate, sometimes reduced to a solitary flower, with a bract subtending each flower. Flowers bisexual, sometimes protandrous, zygomorphic. Calyx lobes 5, free (rarely with the anterior pair basally connate), margins entire. Corolla lobes 5, connate into a short to long tube with 4 spreading or distally recurved lobes and a smaller, highly modified labellum; labellum ventral or sometimes dorsal (rarely lateral) through rotation of the pedicel, galeiform (hooded), often ornate, covering the distal portion of the column, springing backwards or opening when stimulated to release the column; corolla outgrowths forming a column sheath at the throat, often nectariferous. Column immobile or with restricted movement upon release from the labellum; anthers 2, bilocular, pollen yellow; stigma 2-lobed. Ovary inferior, with many ovules on a free-central placenta. Nectary sometimes present on top of the ovary. Capsules dehiscent. Seeds small, brown, rugulose, sometimes papillate.</p></tp:treatment-sec><tp:treatment-sec sec-type="distribution" id="SECID0E4UAE"><title>Number of species, distribution and ecology.</title><p>A genus of 12 species from a variety of habitats in southern temperate Australia, extending into the arid zone in Western Australia and the Northern Territory (Fig. <xref ref-type="fig" rid="F1">1A</xref>). The only representative of the genus in Tasmania is currently listed as extinct in that State (refer to the additional information provided under <italic><tp:taxon-name><tp:taxon-name-part taxon-name-part-type="genus" reg="Levenhookia">L.</tp:taxon-name-part> <tp:taxon-name-part taxon-name-part-type="species" reg="dubia">dubia</tp:taxon-name-part></tp:taxon-name></italic>). Some species are disturbance opportunists that are more readily found the year following a fire.</p></tp:treatment-sec><tp:treatment-sec sec-type="Floral morphology and pollination" id="SECID0ESVAE"><title>Floral morphology and pollination.</title><p>The hooded labellum is responsive to touch, usually springing backwards through rapid recurvature of its claw, releasing the column (Fig. <xref ref-type="fig" rid="F2">2A, D, F, H, I</xref>) before gradually repositioning itself at or above the level of the corolla lobes (Fig. <xref ref-type="fig" rid="F2">2B, E</xref>); it does not enclose the column or respond to stimuli again. <italic><tp:taxon-name><tp:taxon-name-part taxon-name-part-type="genus" reg="Levenhookia">Levenhookia</tp:taxon-name-part> <tp:taxon-name-part taxon-name-part-type="species" reg="dubia">dubia</tp:taxon-name-part></tp:taxon-name></italic> is an exception since its sessile labellum opens to release the column, but does not otherwise move (Fig. <xref ref-type="fig" rid="F2">2J, K</xref>). As first noted by <xref ref-type="bibr" rid="B10">Erickson (1958)</xref>, the exact point of stimulus varies amongst species: probing the apex of the hood or apical appendage will trigger the release of the column in <italic><tp:taxon-name><tp:taxon-name-part taxon-name-part-type="genus" reg="Levenhookia">L.</tp:taxon-name-part> <tp:taxon-name-part taxon-name-part-type="species" reg="dubia">dubia</tp:taxon-name-part></tp:taxon-name></italic>, <italic><tp:taxon-name><tp:taxon-name-part taxon-name-part-type="genus" reg="Levenhookia">L.</tp:taxon-name-part> <tp:taxon-name-part taxon-name-part-type="species" reg="leptantha">leptantha</tp:taxon-name-part></tp:taxon-name></italic>, <italic><tp:taxon-name><tp:taxon-name-part taxon-name-part-type="genus" reg="Levenhookia">L.</tp:taxon-name-part> <tp:taxon-name-part taxon-name-part-type="species" reg="murfetii">murfetii</tp:taxon-name-part></tp:taxon-name></italic>, <italic><tp:taxon-name><tp:taxon-name-part taxon-name-part-type="genus" reg="Levenhookia">L.</tp:taxon-name-part> <tp:taxon-name-part taxon-name-part-type="species" reg="octomaculata">octomaculata</tp:taxon-name-part></tp:taxon-name></italic>, <italic><tp:taxon-name><tp:taxon-name-part taxon-name-part-type="genus" reg="Levenhookia">L.</tp:taxon-name-part> <tp:taxon-name-part taxon-name-part-type="species" reg="pusilla">pusilla</tp:taxon-name-part></tp:taxon-name></italic> and <italic><tp:taxon-name><tp:taxon-name-part taxon-name-part-type="genus" reg="Levenhookia">L.</tp:taxon-name-part> <tp:taxon-name-part taxon-name-part-type="species" reg="stipitata">stipitata</tp:taxon-name-part></tp:taxon-name></italic>, whereas the labellum in <italic><tp:taxon-name><tp:taxon-name-part taxon-name-part-type="genus" reg="Levenhookia">L.</tp:taxon-name-part> <tp:taxon-name-part taxon-name-part-type="species" reg="aestiva">aestiva</tp:taxon-name-part></tp:taxon-name></italic> and <italic><tp:taxon-name><tp:taxon-name-part taxon-name-part-type="genus" reg="Levenhookia">L.</tp:taxon-name-part> <tp:taxon-name-part taxon-name-part-type="species" reg="pauciflora">pauciflora</tp:taxon-name-part></tp:taxon-name></italic> is more reliably stimulated by touching the basal appendages. <xref ref-type="bibr" rid="B10">Erickson (1958)</xref> observed the sensitive point to be in the throat of the flower in <italic><tp:taxon-name><tp:taxon-name-part taxon-name-part-type="genus" reg="Levenhookia">L.</tp:taxon-name-part> <tp:taxon-name-part taxon-name-part-type="species" reg="preissii">preissii</tp:taxon-name-part></tp:taxon-name></italic>, something which I intermittently observed in <italic><tp:taxon-name><tp:taxon-name-part taxon-name-part-type="genus" reg="Levenhookia">L.</tp:taxon-name-part> <tp:taxon-name-part taxon-name-part-type="species" reg="aestiva">aestiva</tp:taxon-name-part></tp:taxon-name></italic>. Sometimes the labellum cannot be manually triggered and it has been hypothesised that flowers await a certain stage of maturity before becoming responsive (<xref ref-type="bibr" rid="B28">Sargent 1918</xref>; <xref ref-type="bibr" rid="B10">Erickson 1958</xref>). In the absence of an external stimulus, growth of the upper-most stigmatic lobe, or apparently of the column itself, can sometimes trigger labellum movement (<xref ref-type="bibr" rid="B10">Erickson 1958</xref>).</p><p>The action of the labellum usually results in a degree of column movement (Fig. <xref ref-type="fig" rid="F2">2D, F, H, K</xref>), although movement is slight or lacking in both <italic><tp:taxon-name><tp:taxon-name-part taxon-name-part-type="genus" reg="Levenhookia">L.</tp:taxon-name-part> <tp:taxon-name-part taxon-name-part-type="species" reg="murfetii">murfetii</tp:taxon-name-part></tp:taxon-name></italic> (Fig. <xref ref-type="fig" rid="F2">2I</xref>) and <italic><tp:taxon-name><tp:taxon-name-part taxon-name-part-type="genus" reg="Levenhookia">L.</tp:taxon-name-part> <tp:taxon-name-part taxon-name-part-type="species" reg="pusilla">pusilla</tp:taxon-name-part></tp:taxon-name></italic>. These small-flowered species appear to be autogamous: the anthers dehisce within the labellum and the stigmatic lobes develop concurrently, becoming covered in pollen (<xref ref-type="bibr" rid="B28">Sargent 1918</xref>; pers. obsv.). In <italic><tp:taxon-name><tp:taxon-name-part taxon-name-part-type="genus" reg="Levenhookia">L.</tp:taxon-name-part> <tp:taxon-name-part taxon-name-part-type="species" reg="leptantha">leptantha</tp:taxon-name-part></tp:taxon-name></italic>, <italic><tp:taxon-name><tp:taxon-name-part taxon-name-part-type="genus" reg="Levenhookia">L.</tp:taxon-name-part> <tp:taxon-name-part taxon-name-part-type="species" reg="aestiva">aestiva</tp:taxon-name-part></tp:taxon-name></italic> and <italic><tp:taxon-name><tp:taxon-name-part taxon-name-part-type="genus" reg="Levenhookia">L.</tp:taxon-name-part> <tp:taxon-name-part taxon-name-part-type="species" reg="dubia">dubia</tp:taxon-name-part></tp:taxon-name></italic>, the column moves from the anterior to the posterior side of the flower, coming to rest against the column sheath at the base of the corolla lobes (Fig. <xref ref-type="fig" rid="F2">2D, F, K</xref>, respectively) before gradually shifting to an erect or slightly forward-arched position that maximises display of the stigmatic lobes (Fig. <xref ref-type="fig" rid="F2">2B, E</xref>). In <italic><tp:taxon-name><tp:taxon-name-part taxon-name-part-type="genus" reg="Levenhookia">L.</tp:taxon-name-part> <tp:taxon-name-part taxon-name-part-type="species" reg="aestiva">aestiva</tp:taxon-name-part></tp:taxon-name></italic>, the column is long, free from the corolla tube and held under tension in untriggered flowers, moving rapidly when released from the labellum and coming to an abrupt stop when it hits the sheath. This catapult-like mechanism results in pollen being sprayed outwards from the anthers (and presumably onto a pollinator). In this species, the stigmatic lobes mature once pollen has been shed, thereby promoting outcrossing or geitonogamous self-pollination. The stigmatic lobes in <italic><tp:taxon-name><tp:taxon-name-part taxon-name-part-type="genus" reg="Levenhookia">L.</tp:taxon-name-part> <tp:taxon-name-part taxon-name-part-type="species" reg="pauciflora">pauciflora</tp:taxon-name-part></tp:taxon-name></italic>, <italic><tp:taxon-name><tp:taxon-name-part taxon-name-part-type="genus" reg="Levenhookia">L.</tp:taxon-name-part> <tp:taxon-name-part taxon-name-part-type="species" reg="preissii">preissii</tp:taxon-name-part></tp:taxon-name></italic> and <italic><tp:taxon-name><tp:taxon-name-part taxon-name-part-type="genus" reg="Levenhookia">L.</tp:taxon-name-part> <tp:taxon-name-part taxon-name-part-type="species" reg="pulcherrima">pulcherrima</tp:taxon-name-part></tp:taxon-name></italic> similarly appear to mature once pollen has been shed.</p><p>In <italic><tp:taxon-name><tp:taxon-name-part taxon-name-part-type="genus" reg="Levenhookia">L.</tp:taxon-name-part> <tp:taxon-name-part taxon-name-part-type="species" reg="leptantha">leptantha</tp:taxon-name-part></tp:taxon-name></italic>, the column is adnate to the anterior side of the corolla tube, with only the short (0.7–1.1 mm long), distal portion free to move. Despite this, a catapult-like action is still achieved. The distal portion, which is slightly forward-arched and therefore held under a degree of tension by the labellum, moves rapidly to the opposite (posterior) side of the flower when the labellum is triggered, with its forward momentum apparently halted by its attachment to the anterior side of the corolla tube (the posterior rim of the column sheath may also act as a stopper). Like <italic><tp:taxon-name><tp:taxon-name-part taxon-name-part-type="genus" reg="Levenhookia">L.</tp:taxon-name-part> <tp:taxon-name-part taxon-name-part-type="species" reg="aestiva">aestiva</tp:taxon-name-part></tp:taxon-name></italic>, pollen is sprayed outwards from the anthers, but may also spill onto the lower stigmatic lobe which, in contrast to <italic><tp:taxon-name><tp:taxon-name-part taxon-name-part-type="genus" reg="Levenhookia">L.</tp:taxon-name-part> <tp:taxon-name-part taxon-name-part-type="species" reg="aestiva">aestiva</tp:taxon-name-part></tp:taxon-name></italic>, develops before the upper one and usually while the column is still enclosed by the labellum. The lower stigmatic lobe, which is strongly upturned, can often be seen protruding from the labellum and this may enable it to receive pollen from a visiting insect. The upper stigmatic lobe matures once the column has been exposed from the labellum and is prominently displayed to promote outcrossing. Staggered development of the stigmatic lobes is also evident in <italic><tp:taxon-name><tp:taxon-name-part taxon-name-part-type="genus" reg="Levenhookia">L.</tp:taxon-name-part> <tp:taxon-name-part taxon-name-part-type="species" reg="chippendalei">chippendalei</tp:taxon-name-part></tp:taxon-name></italic>, <italic><tp:taxon-name><tp:taxon-name-part taxon-name-part-type="genus" reg="Levenhookia">L.</tp:taxon-name-part> <tp:taxon-name-part taxon-name-part-type="species" reg="dubia">dubia</tp:taxon-name-part></tp:taxon-name></italic>, <italic><tp:taxon-name><tp:taxon-name-part taxon-name-part-type="genus" reg="Levenhookia">L.</tp:taxon-name-part> <tp:taxon-name-part taxon-name-part-type="species" reg="octomaculata">octomaculata</tp:taxon-name-part></tp:taxon-name></italic> and <italic><tp:taxon-name><tp:taxon-name-part taxon-name-part-type="genus" reg="Levenhookia">L.</tp:taxon-name-part> <tp:taxon-name-part taxon-name-part-type="species" reg="stipitata">stipitata</tp:taxon-name-part></tp:taxon-name></italic>, of which <italic><tp:taxon-name><tp:taxon-name-part taxon-name-part-type="genus" reg="Levenhookia">L.</tp:taxon-name-part> <tp:taxon-name-part taxon-name-part-type="species" reg="dubia">dubia</tp:taxon-name-part></tp:taxon-name></italic> is akin to <italic><tp:taxon-name><tp:taxon-name-part taxon-name-part-type="genus" reg="Levenhookia">L.</tp:taxon-name-part> <tp:taxon-name-part taxon-name-part-type="species" reg="leptantha">leptantha</tp:taxon-name-part></tp:taxon-name></italic> in having the column adnate to the corolla tube (a trait also shared with <italic><tp:taxon-name><tp:taxon-name-part taxon-name-part-type="genus" reg="Levenhookia">L.</tp:taxon-name-part> <tp:taxon-name-part taxon-name-part-type="species" reg="pauciflora">pauciflora</tp:taxon-name-part></tp:taxon-name></italic>, <italic><tp:taxon-name><tp:taxon-name-part taxon-name-part-type="genus" reg="Levenhookia">L.</tp:taxon-name-part> <tp:taxon-name-part taxon-name-part-type="species" reg="pulcherrima">pulcherrima</tp:taxon-name-part></tp:taxon-name></italic> and possibly <italic><tp:taxon-name><tp:taxon-name-part taxon-name-part-type="genus" reg="Levenhookia">L.</tp:taxon-name-part> <tp:taxon-name-part taxon-name-part-type="species" reg="sonderi">sonderi</tp:taxon-name-part></tp:taxon-name></italic>).</p><p><italic><tp:taxon-name><tp:taxon-name-part taxon-name-part-type="genus" reg="Levenhookia">Levenhookia</tp:taxon-name-part> <tp:taxon-name-part taxon-name-part-type="species" reg="pauciflora">pauciflora</tp:taxon-name-part></tp:taxon-name></italic> has a distinct column morphology that generates a unique movement. In addition to adhering to the corolla tube, the column is attached to the anterior side of the column sheath, which further restricts its movement upon release from the labellum. Its distal end (Fig. <xref ref-type="fig" rid="F2">2H</xref>) is sharply angled towards the labellum and has a dilated tip subtended by a weak hinge. The hinge provides the tip with a degree of flexibility that may enable direct placement of pollen on an insect. <xref ref-type="bibr" rid="B10">Erickson (1958)</xref> noted that this species produced “a veritable shower” of pollen when triggered; however, I observed its column to move comparatively slowly into a nearly upright position without generating an obvious spray of pollen, although some pollen was transferred to the prominent tuft of hairs at the apex of the labellum, potentially functioning as a form of secondary pollen presentation.</p><p><xref ref-type="bibr" rid="B10">Erickson (1958)</xref> suggested that the release of the column from the labellum in <italic><tp:taxon-name><tp:taxon-name-part taxon-name-part-type="genus" reg="Levenhookia">Levenhookia</tp:taxon-name-part></tp:taxon-name></italic> results in geitonogamous self-pollination via the catapulting of pollen between flowers on the same plant. This is at odds with my own observations, which indicate that the flowers are usually too widely spaced and pollen is not flung far enough for this to occur. Furthermore, in some species (<italic><tp:taxon-name><tp:taxon-name-part taxon-name-part-type="genus" reg="Levenhookia">L.</tp:taxon-name-part> <tp:taxon-name-part taxon-name-part-type="species" reg="dubia">dubia</tp:taxon-name-part></tp:taxon-name></italic>, <italic><tp:taxon-name><tp:taxon-name-part taxon-name-part-type="genus" reg="Levenhookia">L.</tp:taxon-name-part> <tp:taxon-name-part taxon-name-part-type="species" reg="pauciflora">pauciflora</tp:taxon-name-part></tp:taxon-name></italic>, <italic><tp:taxon-name><tp:taxon-name-part taxon-name-part-type="genus" reg="Levenhookia">L.</tp:taxon-name-part> <tp:taxon-name-part taxon-name-part-type="species" reg="octomaculata">octomaculata</tp:taxon-name-part></tp:taxon-name></italic> and <italic><tp:taxon-name><tp:taxon-name-part taxon-name-part-type="genus" reg="Levenhookia">L.</tp:taxon-name-part> <tp:taxon-name-part taxon-name-part-type="species" reg="stipitata">stipitata</tp:taxon-name-part></tp:taxon-name></italic>), I observed little to no pollen spray; however, further observations are warranted, particularly given the suggestion that the column is held under increasing tension as the flower matures (<xref ref-type="bibr" rid="B10">Erickson 1958</xref>: 206). This suggests that variation is to be expected when studying flowers within a population or even on the same plant.</p><p>The interaction between the labellum and the column, which is difficult to investigate in the field given the size of the plants and the rapidity of the movements, remains incompletely studied. Observations are lacking for many species and pollination records are largely wanting. <xref ref-type="bibr" rid="B10">Erickson (1958</xref>: 203) noted woolly bee-flies actively probing flowers of <italic><tp:taxon-name><tp:taxon-name-part taxon-name-part-type="genus" reg="Levenhookia">L.</tp:taxon-name-part> <tp:taxon-name-part taxon-name-part-type="species" reg="leptantha">leptantha</tp:taxon-name-part></tp:taxon-name></italic>, noting that pollen grains were “sprayed about the head and under the body”. I have only made two incidental observations: a small native bee on <italic><tp:taxon-name><tp:taxon-name-part taxon-name-part-type="genus" reg="Levenhookia">L.</tp:taxon-name-part> <tp:taxon-name-part taxon-name-part-type="species" reg="pulcherrima">pulcherrima</tp:taxon-name-part></tp:taxon-name></italic> (at <italic>J.A. Wege 1937</italic>), moving rapidly between flowers while foraging for pollen and a large wasp repeatedly visiting <italic><tp:taxon-name><tp:taxon-name-part taxon-name-part-type="genus" reg="Levenhookia">L.</tp:taxon-name-part> <tp:taxon-name-part taxon-name-part-type="species" reg="octomaculata">octomaculata</tp:taxon-name-part></tp:taxon-name></italic> (at <italic>J.A. Wege 2074</italic>), although it was unclear whether it was transferring pollen between flowers.</p></tp:treatment-sec><tp:treatment-sec sec-type="Other notes" id="SECID0EOGAG"><title>Other notes.</title><p><xref ref-type="bibr" rid="B10">Erickson (1958</xref>: 200) notes that <italic><tp:taxon-name><tp:taxon-name-part taxon-name-part-type="genus" reg="Levenhookia">Levenhookia</tp:taxon-name-part></tp:taxon-name></italic> flowers close at night by folding the four main corolla lobes together. I have observed this phenomenon in <italic><tp:taxon-name><tp:taxon-name-part taxon-name-part-type="genus" reg="Levenhookia">L.</tp:taxon-name-part> <tp:taxon-name-part taxon-name-part-type="species" reg="aestiva">aestiva</tp:taxon-name-part></tp:taxon-name></italic>, <italic><tp:taxon-name><tp:taxon-name-part taxon-name-part-type="genus" reg="Levenhookia">L.</tp:taxon-name-part> <tp:taxon-name-part taxon-name-part-type="species" reg="dubia">dubia</tp:taxon-name-part></tp:taxon-name></italic>, <italic><tp:taxon-name><tp:taxon-name-part taxon-name-part-type="genus" reg="Levenhookia">L.</tp:taxon-name-part> <tp:taxon-name-part taxon-name-part-type="species" reg="leptantha">leptantha</tp:taxon-name-part></tp:taxon-name></italic> and <italic><tp:taxon-name><tp:taxon-name-part taxon-name-part-type="genus" reg="Levenhookia">L.</tp:taxon-name-part> <tp:taxon-name-part taxon-name-part-type="species" reg="octomaculata">octomaculata</tp:taxon-name-part></tp:taxon-name></italic>; however, this trait is not universally exhibited, with the small flowers of <italic><tp:taxon-name><tp:taxon-name-part taxon-name-part-type="genus" reg="Levenhookia">L.</tp:taxon-name-part> <tp:taxon-name-part taxon-name-part-type="species" reg="murfetii">murfetii</tp:taxon-name-part></tp:taxon-name></italic> and <italic><tp:taxon-name><tp:taxon-name-part taxon-name-part-type="genus" reg="Levenhookia">L.</tp:taxon-name-part> <tp:taxon-name-part taxon-name-part-type="species" reg="pusilla">pusilla</tp:taxon-name-part></tp:taxon-name></italic> remaining open.</p><p><xref ref-type="bibr" rid="B21">Mildbraed (1908)</xref> recognised three sections based on labellum and column sheath morphology (at which time only six species were recognised). A revised infrageneric classification will be considered once a robust molecular phylogenetic framework is available, although this is unlikely to be warranted given the size of the genus.</p></tp:treatment-sec><tp:treatment-sec><!--Section generated to contain objects referenced in tp:taxon-treatment.--><fig id="F1" position="float" orientation="portrait"><object-id xmlns:xlink="http://www.w3.org/1999/xlink" content-type="doi" xlink:type="simple">10.3897/phytokeys.151.51909.figure1</object-id><object-id xmlns:xlink="http://www.w3.org/1999/xlink" content-type="arpha" xlink:type="simple">58881617-2A65-5C96-BA8C-7DADA66107DD</object-id><label>Figure 1.</label><caption><p><italic><tp:taxon-name><tp:taxon-name-part taxon-name-part-type="genus" reg="Levenhookia">Levenhookia</tp:taxon-name-part></tp:taxon-name></italic> is a genus of annual herbs endemic to Australia <bold>A</bold> distribution in temperate and semi-arid regions of Australia, scale bar 1000 km <bold>B</bold><italic><tp:taxon-name><tp:taxon-name-part taxon-name-part-type="genus" reg="Levenhookia">L.</tp:taxon-name-part> <tp:taxon-name-part taxon-name-part-type="species" reg="leptantha">leptantha</tp:taxon-name-part></tp:taxon-name></italic> (<italic>J.A. Wege 2063</italic>) <bold>C</bold><italic><tp:taxon-name><tp:taxon-name-part taxon-name-part-type="genus" reg="Levenhookia">L.</tp:taxon-name-part> <tp:taxon-name-part taxon-name-part-type="species" reg="pusilla">pusilla</tp:taxon-name-part></tp:taxon-name></italic> (<italic>J.A. Wege 1749 &amp; W.S. Armbruster</italic>) <bold>D</bold><italic><tp:taxon-name><tp:taxon-name-part taxon-name-part-type="genus" reg="Levenhookia">L.</tp:taxon-name-part> <tp:taxon-name-part taxon-name-part-type="species" reg="octomaculata">octomaculata</tp:taxon-name-part></tp:taxon-name></italic> (<italic>J.A. Wege 2074</italic>) <bold>E</bold><italic><tp:taxon-name><tp:taxon-name-part taxon-name-part-type="genus" reg="Levenhookia">L.</tp:taxon-name-part> <tp:taxon-name-part taxon-name-part-type="species" reg="pulcherrima">pulcherrima</tp:taxon-name-part></tp:taxon-name></italic> (<italic>J.A. Wege 1937</italic>). Photos by J.A. Wege.</p></caption><graphic xmlns:xlink="http://www.w3.org/1999/xlink" xlink:href="phytokeys-151-001-g001.jpg" position="float" orientation="portrait" xlink:type="simple" id="oo_420773.jpg"><uri content-type="original_file" xlink:type="simple">https://binary.pensoft.net/fig/420773</uri></graphic></fig><fig id="F2" position="float" orientation="portrait"><object-id xmlns:xlink="http://www.w3.org/1999/xlink" content-type="doi" xlink:type="simple">10.3897/phytokeys.151.51909.figure2</object-id><object-id xmlns:xlink="http://www.w3.org/1999/xlink" content-type="arpha" xlink:type="simple">AD0D1153-324B-5375-B8E3-CEBDAFDC167D</object-id><label>Figure 2.</label><caption><p>Labellum and column movement in <italic><tp:taxon-name><tp:taxon-name-part taxon-name-part-type="genus" reg="Levenhookia">Levenhookia</tp:taxon-name-part></tp:taxon-name></italic>. Black arrow = labellum hooded over column; white arrow = labellum ‘triggered’ to release column; yellow arrow = labellum repositioned following column release; blue arrow = column position immediately following release from labellum <bold>A</bold><italic><tp:taxon-name><tp:taxon-name-part taxon-name-part-type="genus" reg="Levenhookia">L.</tp:taxon-name-part> <tp:taxon-name-part taxon-name-part-type="species" reg="stipitata">stipitata</tp:taxon-name-part></tp:taxon-name></italic> (unvouchered, Augusta area, Western Australia) <bold>B</bold><italic><tp:taxon-name><tp:taxon-name-part taxon-name-part-type="genus" reg="Levenhookia">L.</tp:taxon-name-part> <tp:taxon-name-part taxon-name-part-type="species" reg="aestiva">aestiva</tp:taxon-name-part></tp:taxon-name></italic> (<italic>J.A. Wege 2090</italic>) <bold>C–E</bold><italic><tp:taxon-name><tp:taxon-name-part taxon-name-part-type="genus" reg="Levenhookia">L.</tp:taxon-name-part> <tp:taxon-name-part taxon-name-part-type="species" reg="leptantha">leptantha</tp:taxon-name-part></tp:taxon-name></italic> (<italic>J.A. Wege 2063</italic>), with labellum enclosing the column (C), triggered to release the column which moves to the opposite side of the flower (D) and subsequently repositioned (E) with the stigmatic lobes developed <bold>F</bold><italic><tp:taxon-name><tp:taxon-name-part taxon-name-part-type="genus" reg="Levenhookia">L.</tp:taxon-name-part> <tp:taxon-name-part taxon-name-part-type="species" reg="aestiva">aestiva</tp:taxon-name-part></tp:taxon-name></italic> (<italic>J.A. Wege 2090</italic>), labellum triggered with column momentum stopped by the sheath at the base of the corolla lobes <bold>G, H</bold><italic><tp:taxon-name><tp:taxon-name-part taxon-name-part-type="genus" reg="Levenhookia">L.</tp:taxon-name-part> <tp:taxon-name-part taxon-name-part-type="species" reg="pauciflora">pauciflora</tp:taxon-name-part></tp:taxon-name></italic> (at <italic>J.A. Wege 1071 &amp; C. Wilkins</italic>): note the unusual, distally-angled column and brush-tipped labellum <bold>I</bold><italic><tp:taxon-name><tp:taxon-name-part taxon-name-part-type="genus" reg="Levenhookia">L.</tp:taxon-name-part> <tp:taxon-name-part taxon-name-part-type="species" reg="murfetii">murfetii</tp:taxon-name-part></tp:taxon-name></italic> (<italic>J.A. Wege 2060</italic>): note the dorsal position of the labellum; <bold>J, K</bold><italic><tp:taxon-name><tp:taxon-name-part taxon-name-part-type="genus" reg="Levenhookia">L.</tp:taxon-name-part> <tp:taxon-name-part taxon-name-part-type="species" reg="dubia">dubia</tp:taxon-name-part></tp:taxon-name></italic>, with the labellum opening (but not otherwise moving) to release the column (<bold>K</bold>). Photos by R.W. Davis (<bold>A, B</bold>) and J.A. Wege (<bold>C–K</bold>).</p></caption><graphic xmlns:xlink="http://www.w3.org/1999/xlink" xlink:href="phytokeys-151-001-g002.jpg" position="float" orientation="portrait" xlink:type="simple" id="oo_420774.jpg"><uri content-type="original_file" xlink:type="simple">https://binary.pensoft.net/fig/420774</uri></graphic></fig></tp:treatment-sec><ref-list><ref id="B10"><mixed-citation xmlns:xlink="http://www.w3.org/1999/xlink" xlink:type="simple"><person-group><name name-style="western"><surname>Erickson</surname><given-names>R</given-names></name></person-group> (<year>1958</year>) <source>Triggerplants.</source><publisher-name>Paterson Brokensha</publisher-name>, <publisher-loc>Perth</publisher-loc>, <size units="page">224 pp</size>.</mixed-citation></ref><ref id="B28"><mixed-citation xmlns:xlink="http://www.w3.org/1999/xlink" xlink:type="simple"><person-group><name name-style="western"><surname>Sargent</surname><given-names>OH</given-names></name></person-group> (<year>1918</year>) <article-title>Fragments of the flower biology of Westralian plants.</article-title><source>Annals of Botany</source><volume>32</volume>(<issue>126</issue>): <fpage>215</fpage>–<lpage>231</lpage>. <ext-link xlink:type="simple" ext-link-type="doi" xlink:href="10.1093/oxfordjournals.aob.a089672">https://doi.org/10.1093/oxfordjournals.aob.a089672</ext-link></mixed-citation></ref><ref id="B21"><mixed-citation xmlns:xlink="http://www.w3.org/1999/xlink" xlink:type="simple"><person-group><name name-style="western"><surname>Mildbraed</surname><given-names>GWJ</given-names></name></person-group> (<year>1908</year>) <source>IV: 278. <tp:taxon-name><tp:taxon-name-part taxon-name-part-type="family">Stylidiaceae</tp:taxon-name-part></tp:taxon-name>. In: Engler A (Ed.) Das Pflanzenreich, heft 35.</source><publisher-name>Wilhelm Engelmann</publisher-name>, <publisher-loc>Weinheim</publisher-loc>, <size units="page">98 pp</size>. <ext-link xlink:type="simple" ext-link-type="uri" xlink:href="https://biodiversitylibrary.org/page/20851324">https://biodiversitylibrary.org/page/20851324</ext-link></mixed-citation></ref></ref-list></tp:taxon-treatment>
