# Supplementary material for: Styleworts under the microscope: a taxonomic account of Levenhookia (Stylidiaceae)
Source: PhytoKeys. 2020 Jun 12;151:1–47. doi: 10.3897/phytokeys.151.51909 (PMC7305247; doi:10.3897/phytokeys.151.51909)
Supplement: XML Treatment for Levenhookia pusilla [file phytokeys.151.51909-treatment2.xml]

<!DOCTYPE tp:taxon-treatment
  PUBLIC "-//TaxonX//DTD Taxonomic Treatment Publishing DTD v0 20100105//EN" "tax-treatment-NSO.dtd">
<tp:taxon-treatment xmlns:tp="http://www.plazi.org/taxpub"><tp:treatment-meta><kwd-group><label>Taxon classification</label><kwd><named-content xmlns:xlink="http://www.w3.org/1999/xlink" content-type="kingdom">Plantae</named-content></kwd><kwd><named-content xmlns:xlink="http://www.w3.org/1999/xlink" content-type="order">Asterales</named-content></kwd><kwd><named-content xmlns:xlink="http://www.w3.org/1999/xlink" content-type="family">Stylidiaceae</named-content></kwd></kwd-group><mixed-citation publication-type="journal"><person-group><name><surname>Wege</surname><given-names>Juliet A.</given-names></name></person-group><article-title>Styleworts under the microscope: a taxonomic account of <italic><tp:taxon-name><tp:taxon-name-part taxon-name-part-type="genus" reg="Levenhookia">Levenhookia</tp:taxon-name-part></tp:taxon-name></italic> (<tp:taxon-name><tp:taxon-name-part taxon-name-part-type="family">Stylidiaceae</tp:taxon-name-part></tp:taxon-name>)</article-title><source>PhytoKeys</source><day>12</day><month>6</month><year>2020</year><volume>151</volume><fpage>1</fpage><lpage>47</lpage><pub-id pub-id-type="doi">10.3897/phytokeys.151.51909</pub-id></mixed-citation></tp:treatment-meta><tp:nomenclature><label>1.</label><tp:taxon-name><object-id xmlns:xlink="http://www.w3.org/1999/xlink" content-type="arpha" xlink:type="simple">400D95E5-32B0-5AEE-BE5E-0F6C4E090B54</object-id>
            <tp:taxon-name-part taxon-name-part-type="genus" reg="Levenhookia">Levenhookia</tp:taxon-name-part>
            <tp:taxon-name-part taxon-name-part-type="species" reg="pusilla">pusilla</tp:taxon-name-part>
          </tp:taxon-name><tp:taxon-authority>R.Br., Prodr. Fl. Nov. Holland. 573. 1810</tp:taxon-authority><xref ref-type="fig" rid="F1">Figs 1C</xref><xref ref-type="fig" rid="F3">, 3B</xref><tp:nomenclature-citation-list><tp:nomenclature-citation><tp:taxon-name>
                <tp:taxon-name-part taxon-name-part-type="genus" reg="Leeuwenhoekia">Leeuwenhoekia</tp:taxon-name-part> <tp:taxon-name-part taxon-name-part-type="species" reg="pusilla">pusilla</tp:taxon-name-part></tp:taxon-name><comment>, orth. var.: A.P. De Candolle, Prodr. 7: 338. 1839.</comment></tp:nomenclature-citation><tp:nomenclature-citation><tp:taxon-name>
                <tp:taxon-name-part taxon-name-part-type="genus" reg="Leeuwenhookia">Leeuwenhookia</tp:taxon-name-part> <tp:taxon-name-part taxon-name-part-type="species" reg="pusilla">pusilla</tp:taxon-name-part></tp:taxon-name><comment>, orth. var.: O.W. Sonder in J.G.C. Lehmann, Pl. Preiss. 1(3): 392. 1845.</comment></tp:nomenclature-citation><tp:nomenclature-citation><tp:taxon-name>
                <tp:taxon-name-part taxon-name-part-type="genus" reg="Leewenhoekia">Leewenhoekia</tp:taxon-name-part> <tp:taxon-name-part taxon-name-part-type="species" reg="pusilla">pusilla</tp:taxon-name-part></tp:taxon-name><comment>, orth. var.: F. von Mueller, Syst. Census Austral. Pl.: 86. 1882.</comment></tp:nomenclature-citation></tp:nomenclature-citation-list></tp:nomenclature><tp:treatment-sec sec-type="material" id="SECID0EW1AG"><title>Type.</title><p><bold>Australia. Western Australia</bold>: near the observatory, Princess Royal Harbour, King George’s Sound, 21 Dec 1801, <italic>R. Brown s.n.</italic> [Bennett No. 2613] (lectotype, designated by <xref ref-type="bibr" rid="B34">Wege (2017</xref>: 231): BM 001041273; isolectotype: BM 000948765).</p></tp:treatment-sec><tp:treatment-sec sec-type="description" id="SECID0EE2AG"><title>Description.</title><p>Annual herb 1–10 cm high. Glandular hairs ca. 0.1–0.2 mm long. Stem dark red, simple or branched to varying degrees with porrect lateral branches, mostly glabrous, a few glandular hairs sometimes present distally on the lateral branches. Leaves cauline, scattered, green adaxially, dark red or purplish red abaxially; lamina oblanceolate to narrowly oblanceolate, reniform, ovate or elliptic, 1.5–15 mm long including the petiole, 1–6.5 mm wide, obtuse or subacute, glabrous or scarcely papillate. Flowers in corymbs, usually crowded amongst the bracts, 1–500<sup>+</sup> per plant; bracts narrowly oblanceolate to oblanceolate or linear, 1.8–9 mm long, usually glabrous, sometimes scarcely papillate on the margins, the upper-most bracts sometimes with a few glandular hairs abaxially towards the base; pedicels 0.3–2.5 mm long, sparsely glandular-hairy. Hypanthium globose, ellipsoid or ovoid, 0.7–1 mm long, 0.6–0.9 mm wide, with glandular hairs throughout and eglandular hairs 0.2–0.6 mm long distally. Calyx lobes subequal (with the anterior pair scarcely longer than the rest), 1–1.7 mm long, acute or subacute, glabrous or sparsely glandular-hairy towards the base, sometimes scarcely papillate apically. Corolla pink with a white base or occasionally all white, glabrous; lobes evenly arranged or sometimes ± paired vertically, distally recurved, obovate, ± equal in size or with the anterior pair scarcely longer than the posterior ones, 0.9–1.5 mm long, 0.6–0.9 mm wide, rounded or scarcely apiculate; tube white, 0.3–0.6 mm long, shorter than the calyx lobes. Labellum dorsal or sometimes ventral (rarely lateral), 0.7–0.8 mm long including a 0.1–0.2 mm long claw; hood dark red-pink or red-purple, usually sparsely glandular-hairy abaxially, minutely papillate adaxially along the margins; appendage at the cleft apex red-pink, ca. 0.1–0.2 mm long, papillate; basal appendages white, linear-subulate, ca. 0.3 mm long. Column sheath creamy white, glabrous, irregularly lobed, to 0.3 mm high, pendulous appendages absent. Column white, often tipped red-pink, free, 1–1.5 mm long, distally broadened and angled toward labellum, glabrous; stigmatic lobes to 0.4 mm long, developing while the column is hooded, erect to incurved. Capsule ovoid, 1.3–3 mm long excluding calyx lobes. Seeds 0.4–0.7 mm long, 0.3–0.4 mm wide.</p></tp:treatment-sec><tp:treatment-sec sec-type="Diagnostic features" id="SECID0EM2AG"><title>Diagnostic features.</title><p><italic><tp:taxon-name><tp:taxon-name-part taxon-name-part-type="genus" reg="Levenhookia">Levenhookia</tp:taxon-name-part> <tp:taxon-name-part taxon-name-part-type="species" reg="pusilla">pusilla</tp:taxon-name-part></tp:taxon-name></italic> has a dark red and glabrous primary stem axis, glabrous or scarcely papillate leaves and outermost bracts that are usually green adaxially and dark red or purplish red abaxially, and tiny flowers with a pink and white (occasionally all white) corolla with lobes 1–1.5 mm × &lt; 1 mm.</p></tp:treatment-sec><tp:treatment-sec sec-type="phenology" id="SECID0E42AG"><title>Phenology.</title><p>Flowering from mid-September to early December; fruiting from October to early January.</p></tp:treatment-sec><tp:treatment-sec sec-type="distribution" id="SECID0EC3AG"><title>Distribution.</title><p><italic><tp:taxon-name><tp:taxon-name-part taxon-name-part-type="genus" reg="Levenhookia">Levenhookia</tp:taxon-name-part> <tp:taxon-name-part taxon-name-part-type="species" reg="pusilla">pusilla</tp:taxon-name-part></tp:taxon-name></italic> has a disjunct distribution in southern Australia (Fig. <xref ref-type="fig" rid="F3">3A</xref>). In south-western Australia, it is common in the Jarrah Forest, Warren and Swan Coastal Plain bioregions and scattered across the southern Avon Wheatbelt, Mallee and Esperance bioregions, with one outlying record from the Geraldton Sandplains. In south-eastern Australia, it is restricted to the Flinders Lofty Block, Eyre York Block, Murray Darling Depression, Naracoote Coastal Plain and Kanmantoo bioregions in south-eastern South Australia, extending into Victoria at Little Desert National Park near the South Australian border.</p><fig id="F3" position="float" orientation="portrait"><object-id xmlns:xlink="http://www.w3.org/1999/xlink" content-type="doi" xlink:type="simple">10.3897/phytokeys.151.51909.figure3</object-id><object-id xmlns:xlink="http://www.w3.org/1999/xlink" content-type="arpha" xlink:type="simple">2E814C08-F475-5A12-BF9A-77E81E882749</object-id><label>Figure 3.</label><caption><p>Comparative distributions and floral morphologies <bold>A, B</bold><italic><tp:taxon-name><tp:taxon-name-part taxon-name-part-type="genus" reg="Levenhookia">Levenhookia</tp:taxon-name-part> <tp:taxon-name-part taxon-name-part-type="species" reg="pusilla">pusilla</tp:taxon-name-part></tp:taxon-name></italic>, with a disjunct distribution in Western Australia and South Australia and a dense inflorescence of pint-sized flowers (unvouchered, Mt Clarence, Albany, Western Australia) <bold>C, D</bold><italic><tp:taxon-name><tp:taxon-name-part taxon-name-part-type="genus" reg="Levenhookia">L.</tp:taxon-name-part> <tp:taxon-name-part taxon-name-part-type="species" reg="murfetii">murfetii</tp:taxon-name-part></tp:taxon-name></italic>, a Western Australian endemic with discrete markings at the base of the corolla lobes (<italic>J.A. Wege 1829</italic>) <bold>E, F</bold><italic><tp:taxon-name><tp:taxon-name-part taxon-name-part-type="genus" reg="Levenhookia">L.</tp:taxon-name-part> <tp:taxon-name-part taxon-name-part-type="species" reg="sonderi">sonderi</tp:taxon-name-part></tp:taxon-name></italic>, a rarity from South Australia and Victoria with red-purple markings on the labellum that are especially prominent in pressed material (unvouchered, from near St Andrews, Victoria). Photos by J.A. Wege (<bold>B</bold>), K.R. Thiele (<bold>D</bold>) and C. Lindorff (<bold>F</bold>). Scale bar on maps 1000 km.</p></caption><graphic xmlns:xlink="http://www.w3.org/1999/xlink" xlink:href="phytokeys-151-001-g003.jpg" position="float" orientation="portrait" xlink:type="simple" id="oo_420775.jpg"><uri content-type="original_file" xlink:type="simple">https://binary.pensoft.net/fig/420775</uri></graphic></fig></tp:treatment-sec><tp:treatment-sec sec-type="habitat" id="SECID0ET5AG"><title>Habitat.</title><p>This species grows in sand or loamy sand on ridges, hill-slopes, plains or dune swales, often with lateritic gravel or in association with granite outcropping; it is more rarely recorded growing in clay or clay loam in depressions or seasonally-wet flats. Associated vegetation is varied and includes tall <italic><tp:taxon-name><tp:taxon-name-part taxon-name-part-type="genus" reg="Eucalyptus">Eucalyptus</tp:taxon-name-part></tp:taxon-name></italic> woodland or forest, low open woodland with <italic><tp:taxon-name><tp:taxon-name-part taxon-name-part-type="genus" reg="Eucalyptus">Eucalyptus</tp:taxon-name-part></tp:taxon-name></italic>, <italic><tp:taxon-name><tp:taxon-name-part taxon-name-part-type="genus" reg="Allocasuarina">Allocasuarina</tp:taxon-name-part></tp:taxon-name></italic> or <italic><tp:taxon-name><tp:taxon-name-part taxon-name-part-type="genus" reg="Melaleuca">Melaleuca</tp:taxon-name-part></tp:taxon-name></italic>, shrubland or scrub with <italic><tp:taxon-name><tp:taxon-name-part taxon-name-part-type="genus" reg="Banksia">Banksia</tp:taxon-name-part></tp:taxon-name></italic>, <italic><tp:taxon-name><tp:taxon-name-part taxon-name-part-type="genus" reg="Melaleuca">Melaleuca</tp:taxon-name-part></tp:taxon-name></italic> or emergent mallees, and low heath. It commonly co-occurs with <italic><tp:taxon-name><tp:taxon-name-part taxon-name-part-type="genus" reg="Levenhookia">L.</tp:taxon-name-part> <tp:taxon-name-part taxon-name-part-type="species" reg="stipitata">stipitata</tp:taxon-name-part></tp:taxon-name></italic> in Western Australia and is often abundant on firebreaks and along track edges.</p></tp:treatment-sec><tp:treatment-sec sec-type="conservation status" id="SECID0EOABG"><title>Conservation status.</title><p><italic><tp:taxon-name><tp:taxon-name-part taxon-name-part-type="genus" reg="Levenhookia">Levenhookia</tp:taxon-name-part> <tp:taxon-name-part taxon-name-part-type="species" reg="pusilla">pusilla</tp:taxon-name-part></tp:taxon-name></italic> is widespread and locally abundant across most of its range (<xref ref-type="bibr" rid="B17">IUCN (2012)</xref>: Least Concern), but it is listed as Vulnerable in Victoria (<xref ref-type="bibr" rid="B7">Department of Environment and Primary Industries, Victoria 2014</xref>), where it is restricted to Little Desert National Park.</p></tp:treatment-sec><tp:treatment-sec sec-type="etymology" id="SECID0EHBBG"><title>Etymology.</title><p>From the Latin <italic>pusillus</italic> (very small); an aptly named plant given its tiny flowers and diminutive habit.</p></tp:treatment-sec><tp:treatment-sec sec-type="Vernacular name" id="SECID0EPBBG"><title>Vernacular name.</title><p>Midget Stylewort (<xref ref-type="bibr" rid="B10">Erickson 1958</xref>).</p></tp:treatment-sec><tp:treatment-sec sec-type="notes" id="SECID0EZBBG"><title>Notes.</title><p><italic><tp:taxon-name><tp:taxon-name-part taxon-name-part-type="genus" reg="Levenhookia">Levenhookia</tp:taxon-name-part> <tp:taxon-name-part taxon-name-part-type="species" reg="pusilla">pusilla</tp:taxon-name-part></tp:taxon-name></italic> is morphologically allied to <italic><tp:taxon-name><tp:taxon-name-part taxon-name-part-type="genus" reg="Levenhookia">L.</tp:taxon-name-part> <tp:taxon-name-part taxon-name-part-type="species" reg="murfetii">murfetii</tp:taxon-name-part></tp:taxon-name></italic> (refer to the comparative notes under that species) and the two species are known to grow near one another in Western Australia’s Avon Wheatbelt. It often has a dorsally positioned labellum, a feature shared with <italic><tp:taxon-name><tp:taxon-name-part taxon-name-part-type="genus" reg="Levenhookia">L.</tp:taxon-name-part> <tp:taxon-name-part taxon-name-part-type="species" reg="murfetii">murfetii</tp:taxon-name-part></tp:taxon-name></italic> and achieved through rotation of the pedicel; however, a ventral or lateral labellum has also been observed in instances where the crowded flowers and bracts prevent rotation or full rotation of the pedicels.</p><p>A specimen of <italic><tp:taxon-name><tp:taxon-name-part taxon-name-part-type="genus" reg="Levenhookia">L.</tp:taxon-name-part> <tp:taxon-name-part taxon-name-part-type="species" reg="pusilla">pusilla</tp:taxon-name-part></tp:taxon-name></italic> from the Geraldton Sandplains bioregion near Warradarge (<italic>M. Hislop 1492</italic>, <named-content xmlns:xlink="http://www.w3.org/1999/xlink" content-type="dwc:institutional_code" xlink:type="simple">PERTH</named-content>) is a northern outlier: further collections and observations from this region would be of interest, particularly given the widespread occurrence of <italic><tp:taxon-name><tp:taxon-name-part taxon-name-part-type="genus" reg="Levenhookia">L.</tp:taxon-name-part> <tp:taxon-name-part taxon-name-part-type="species" reg="murfetii">murfetii</tp:taxon-name-part></tp:taxon-name></italic> in this area.</p><p>A subset of individuals on the following three specimens of <italic><tp:taxon-name><tp:taxon-name-part taxon-name-part-type="genus" reg="Levenhookia">L.</tp:taxon-name-part> <tp:taxon-name-part taxon-name-part-type="species" reg="pusilla">pusilla</tp:taxon-name-part></tp:taxon-name></italic>, which are from three separate locations in South Australia, have been infected by a smut: <italic>R. Bates 51370</italic> (<named-content xmlns:xlink="http://www.w3.org/1999/xlink" content-type="dwc:institutional_code" xlink:type="simple">AD</named-content>), <italic>A.G. Spooner 1619</italic> (<named-content xmlns:xlink="http://www.w3.org/1999/xlink" content-type="dwc:institutional_code" xlink:type="simple">AD</named-content>) and <italic>D.J.E Whibley 10106</italic> (<named-content xmlns:xlink="http://www.w3.org/1999/xlink" content-type="dwc:institutional_code" xlink:type="simple">AD</named-content>). A smut has also been detected on collections of <italic><tp:taxon-name><tp:taxon-name-part taxon-name-part-type="genus" reg="Levenhookia">L.</tp:taxon-name-part> <tp:taxon-name-part taxon-name-part-type="species" reg="sonderi">sonderi</tp:taxon-name-part></tp:taxon-name></italic> (refer to the notes under that species). No smuts have been formally identified on <tp:taxon-name><tp:taxon-name-part taxon-name-part-type="family">Stylidiaceae</tp:taxon-name-part></tp:taxon-name> to date (<xref ref-type="bibr" rid="B29">Shivas et al. 2014</xref>).</p></tp:treatment-sec><tp:treatment-sec sec-type="Illustrations" id="SECID0EVFBG"><title>Illustrations.</title><p>F. Bauer, Ill. Fl. Novae Holl., t. 15. 1816 [corolla lobes inaccurately depicted]; R. Erickson, Triggerplants 201, Pl. 57, No. 1. 1958; B.J. Grieve &amp; W.E. Blackall, How to know W. Austral. wildfl. 4: 765, No. 3. 1982; H.R. Toelken in J.P. Jessop &amp; H.R. Toelken, Fl. South Austral. 1419, fig. 639b. 1986; E.J. Raulings in N.G. Walsh &amp; T.J. Entwisle, Fl. Victoria 4: 583, fig. 111a. 1999 [the only cited illustration to correctly depict the presence of both eglandular and glandular hairs on the hypanthium]; J. Wheeler, N. Marchant &amp; M. Lewington, Fl. South West 2: 902. 2002.</p></tp:treatment-sec><tp:treatment-sec sec-type="material" id="SECID0E1FBG"><title>Selected specimens examined.</title><p><bold>Australia. Western Australia</bold>: Mt Merivale, 20 km E of Esperance, 29 Nov 1997, <italic>B. Archer 911</italic> (<abbrev xmlns:xlink="http://www.w3.org/1999/xlink" content-type="institution" xlink:title="National Herbarium of Victoria" id="ABBRID0EEGBG" xlink:type="simple">MEL</abbrev>); Brixton Street Wetlands, Kenwick, 10 Oct 2007, <italic>K.L. Brown &amp; G. Paczkowska KLB 673</italic> (<named-content xmlns:xlink="http://www.w3.org/1999/xlink" content-type="dwc:institutional_code" xlink:type="simple">PERTH</named-content>); Tutanning Reserve, SE of Pingelly, 7 Oct 1973, <italic>A.S. George 11712</italic> (<named-content xmlns:xlink="http://www.w3.org/1999/xlink" content-type="dwc:institutional_code" xlink:type="simple">PERTH</named-content>); Julimar forest, corner West Boundary Rd and 7 Mile Rd, 1 Oct 2001, <italic>M. Hislop 2319</italic> (<named-content xmlns:xlink="http://www.w3.org/1999/xlink" content-type="dwc:institutional_code" xlink:type="simple">PERTH</named-content>); Bramley National Park, NW Margaret River, off Burnside Rd, 19 Nov 2008, <italic>G.J. Keighery 17437</italic> (<named-content xmlns:xlink="http://www.w3.org/1999/xlink" content-type="dwc:institutional_code" xlink:type="simple">PERTH</named-content>); Mira Flores Ave, off Millinup Rd, near Porongurup Range, ca. 3 km W of Porongurup, 31 Oct 1995, <italic>T.R. Lally 821</italic> (<named-content xmlns:xlink="http://www.w3.org/1999/xlink" content-type="dwc:institutional_code" xlink:type="simple">PERTH</named-content>); Torbay Hill, West Cape Howe National Park, 16 Nov 1995, <italic>T.R. Lally &amp; B.J. Lepschi 913</italic> (<named-content xmlns:xlink="http://www.w3.org/1999/xlink" content-type="dwc:institutional_code" xlink:type="simple">PERTH</named-content>); 50 m N on track off Quartz Rd, ca. 400 m from Coronation Rd, W of Manjimup, 9 Nov 2002, <italic>J.A. Wege 795</italic> (<named-content xmlns:xlink="http://www.w3.org/1999/xlink" content-type="dwc:institutional_code" xlink:type="simple">PERTH</named-content>); Near inlet campsite, Waychinicup National Park, 28 Oct 2003, <italic>J.A. Wege 1051 &amp; C. Wilkins</italic> (<named-content xmlns:xlink="http://www.w3.org/1999/xlink" content-type="dwc:institutional_code" xlink:type="simple">PERTH</named-content>); Margaret River Rd, E of Great N Rd, E of Margaret River, 8 Nov 2009, <italic>J.A. Wege 1749 &amp; W.S. Armbruster</italic> (K, <abbrev xmlns:xlink="http://www.w3.org/1999/xlink" content-type="institution" xlink:title="National Herbarium of Victoria" id="ABBRID0EDIBG" xlink:type="simple">MEL</abbrev>, <named-content xmlns:xlink="http://www.w3.org/1999/xlink" content-type="dwc:institutional_code" xlink:type="simple">PERTH</named-content>); 1.1 km W of Stan Rd on Blue Lake Rd, SW of Mt Barker, 24 Oct 2018, <italic>J.A. Wege 2072 &amp; C. Wilkins</italic> (<abbrev xmlns:xlink="http://www.w3.org/1999/xlink" content-type="institution" xlink:title="National Herbarium of Victoria" id="ABBRID0EPIBG" xlink:type="simple">MEL</abbrev>, <named-content xmlns:xlink="http://www.w3.org/1999/xlink" content-type="dwc:institutional_code" xlink:type="simple">PERTH</named-content>); <bold>South Australia</bold>: Noolook Forest Reserve, 15 Oct 1984, <italic>N.N. Donner 10273</italic> (<named-content xmlns:xlink="http://www.w3.org/1999/xlink" content-type="dwc:institutional_code" xlink:type="simple">AD</named-content>, <abbrev xmlns:xlink="http://www.w3.org/1999/xlink" content-type="institution" xlink:title="National Herbarium of Victoria" id="ABBRID0ECJBG" xlink:type="simple">MEL</abbrev>); Myponga Conservation Park, 14 Oct 1986, <italic>D.E. Murfet 228</italic> (<named-content xmlns:xlink="http://www.w3.org/1999/xlink" content-type="dwc:institutional_code" xlink:type="simple">AD</named-content>); Newland Head Conservation Park, 29 Sep 2009, <italic>D.E. Murfet 6603</italic> (<named-content xmlns:xlink="http://www.w3.org/1999/xlink" content-type="dwc:institutional_code" xlink:type="simple">AD</named-content>); Cox Scrub Conservation Park, 27 Sep 2008, <italic>K.A. Shepherd &amp; J.A. Wege KAS 1139</italic> (<named-content xmlns:xlink="http://www.w3.org/1999/xlink" content-type="dwc:institutional_code" xlink:type="simple">PERTH</named-content>); <bold>Victoria</bold>: Little Desert, 11 Oct 1989, <italic>J.G. Eichler s.n.</italic> (<abbrev xmlns:xlink="http://www.w3.org/1999/xlink" content-type="institution" xlink:title="National Herbarium of Victoria" id="ABBRID0EAKBG" xlink:type="simple">MEL</abbrev>).</p></tp:treatment-sec><tp:treatment-sec><!--Section generated to contain objects referenced in tp:taxon-treatment.--><fig id="F1" position="float" orientation="portrait"><object-id xmlns:xlink="http://www.w3.org/1999/xlink" content-type="doi" xlink:type="simple">10.3897/phytokeys.151.51909.figure1</object-id><object-id xmlns:xlink="http://www.w3.org/1999/xlink" content-type="arpha" xlink:type="simple">58881617-2A65-5C96-BA8C-7DADA66107DD</object-id><label>Figure 1.</label><caption><p><italic><tp:taxon-name><tp:taxon-name-part taxon-name-part-type="genus" reg="Levenhookia">Levenhookia</tp:taxon-name-part></tp:taxon-name></italic> is a genus of annual herbs endemic to Australia <bold>A</bold> distribution in temperate and semi-arid regions of Australia, scale bar 1000 km <bold>B</bold><italic><tp:taxon-name><tp:taxon-name-part taxon-name-part-type="genus" reg="Levenhookia">L.</tp:taxon-name-part> <tp:taxon-name-part taxon-name-part-type="species" reg="leptantha">leptantha</tp:taxon-name-part></tp:taxon-name></italic> (<italic>J.A. Wege 2063</italic>) <bold>C</bold><italic><tp:taxon-name><tp:taxon-name-part taxon-name-part-type="genus" reg="Levenhookia">L.</tp:taxon-name-part> <tp:taxon-name-part taxon-name-part-type="species" reg="pusilla">pusilla</tp:taxon-name-part></tp:taxon-name></italic> (<italic>J.A. Wege 1749 &amp; W.S. Armbruster</italic>) <bold>D</bold><italic><tp:taxon-name><tp:taxon-name-part taxon-name-part-type="genus" reg="Levenhookia">L.</tp:taxon-name-part> <tp:taxon-name-part taxon-name-part-type="species" reg="octomaculata">octomaculata</tp:taxon-name-part></tp:taxon-name></italic> (<italic>J.A. Wege 2074</italic>) <bold>E</bold><italic><tp:taxon-name><tp:taxon-name-part taxon-name-part-type="genus" reg="Levenhookia">L.</tp:taxon-name-part> <tp:taxon-name-part taxon-name-part-type="species" reg="pulcherrima">pulcherrima</tp:taxon-name-part></tp:taxon-name></italic> (<italic>J.A. Wege 1937</italic>). Photos by J.A. Wege.</p></caption><graphic xmlns:xlink="http://www.w3.org/1999/xlink" xlink:href="phytokeys-151-001-g001.jpg" position="float" orientation="portrait" xlink:type="simple" id="oo_420773.jpg"><uri content-type="original_file" xlink:type="simple">https://binary.pensoft.net/fig/420773</uri></graphic></fig></tp:treatment-sec><ref-list><ref id="B34"><mixed-citation xmlns:xlink="http://www.w3.org/1999/xlink" xlink:type="simple"><person-group><name name-style="western"><surname>Wege</surname><given-names>JA</given-names></name></person-group> (<year>2017</year>) <article-title><italic><tp:taxon-name><tp:taxon-name-part taxon-name-part-type="genus">Stylidium</tp:taxon-name-part></tp:taxon-name></italic> miscellany 3: A synopsis of Robert Brown’s <tp:taxon-name><tp:taxon-name-part taxon-name-part-type="family">Stylidiaceae</tp:taxon-name-part></tp:taxon-name> types and occasional notes on associated names.</article-title><source><tp:taxon-name><tp:taxon-name-part taxon-name-part-type="genus">Nuytsia</tp:taxon-name-part></tp:taxon-name></source><volume>28</volume>: <fpage>229</fpage>–<lpage>246</lpage>. <ext-link xlink:type="simple" ext-link-type="uri" xlink:href="https://florabase.dpaw.wa.gov.au/science/nuytsia/810.pdf">https://florabase.dpaw.wa.gov.au/science/nuytsia/810.pdf</ext-link></mixed-citation></ref><ref id="B17"><mixed-citation xmlns:xlink="http://www.w3.org/1999/xlink" xlink:type="simple"><institution xlink:type="simple">IUCN</institution> (<year>2012</year>) <source>IUCN Red List Categories and Criteria: version 3.1. IUCN Species Survival Commission.</source><publisher-name>IUCN Gland</publisher-name>, <publisher-loc>Switzerland and Cambridge, UK</publisher-loc>, <size units="page">30 pp</size>.</mixed-citation></ref><ref id="B7"><mixed-citation xmlns:xlink="http://www.w3.org/1999/xlink" xlink:type="simple"><institution xlink:type="simple">Department of Environment and Primary Industries, Victoria</institution> (<year>2014</year>) Advisory list of rare or threatened plants in Victoria – 2014. <ext-link xlink:type="simple" ext-link-type="uri" xlink:href="https://www.environment.vic">https://www.environment.vic</ext-link>. gov.au/__data/assets/pdf_file/0021/50448/Advisory-List-of-Rare-or-Threatened-Plants-in-Victoria-2014.pdf [accessed 12 February 2019]</mixed-citation></ref><ref id="B10"><mixed-citation xmlns:xlink="http://www.w3.org/1999/xlink" xlink:type="simple"><person-group><name name-style="western"><surname>Erickson</surname><given-names>R</given-names></name></person-group> (<year>1958</year>) <source>Triggerplants.</source><publisher-name>Paterson Brokensha</publisher-name>, <publisher-loc>Perth</publisher-loc>, <size units="page">224 pp</size>.</mixed-citation></ref><ref id="B29"><mixed-citation xmlns:xlink="http://www.w3.org/1999/xlink" xlink:type="simple"><person-group><name name-style="western"><surname>Shivas</surname><given-names>RG</given-names></name><name name-style="western"><surname>Beasley</surname><given-names>DR</given-names></name><name name-style="western"><surname>McTaggart</surname><given-names>AR</given-names></name></person-group> (<year>2014</year>) <article-title>Online identification guides for Australian smut fungi (<tp:taxon-name><tp:taxon-name-part taxon-name-part-type="subphylum">Ustilaginomycotina</tp:taxon-name-part></tp:taxon-name>) and rust fungi (<tp:taxon-name><tp:taxon-name-part taxon-name-part-type="order">Pucciniales</tp:taxon-name-part></tp:taxon-name>).</article-title><source>IMA Fungus</source><volume>5</volume>(<issue>2</issue>): <fpage>195</fpage>–<lpage>202</lpage>. <ext-link xlink:type="simple" ext-link-type="doi" xlink:href="10.5598/imafungus.2014.05.02.03">https://doi.org/10.5598/imafungus.2014.05.02.03</ext-link></mixed-citation></ref></ref-list></tp:taxon-treatment>
