# Supplementary material for: Styleworts under the microscope: a taxonomic account of Levenhookia (Stylidiaceae)
Source: PhytoKeys. 2020 Jun 12;151:1–47. doi: 10.3897/phytokeys.151.51909 (PMC7305247; doi:10.3897/phytokeys.151.51909)
Supplement: XML Treatment for Levenhookia sonderi [file phytokeys.151.51909-treatment4.xml]

<!DOCTYPE tp:taxon-treatment
  PUBLIC "-//TaxonX//DTD Taxonomic Treatment Publishing DTD v0 20100105//EN" "tax-treatment-NSO.dtd">
<tp:taxon-treatment xmlns:tp="http://www.plazi.org/taxpub"><tp:treatment-meta><kwd-group><label>Taxon classification</label><kwd><named-content xmlns:xlink="http://www.w3.org/1999/xlink" content-type="kingdom">Plantae</named-content></kwd><kwd><named-content xmlns:xlink="http://www.w3.org/1999/xlink" content-type="order">Asterales</named-content></kwd><kwd><named-content xmlns:xlink="http://www.w3.org/1999/xlink" content-type="family">Stylidiaceae</named-content></kwd></kwd-group><mixed-citation publication-type="journal"><person-group><name><surname>Wege</surname><given-names>Juliet A.</given-names></name></person-group><article-title>Styleworts under the microscope: a taxonomic account of <italic><tp:taxon-name><tp:taxon-name-part taxon-name-part-type="genus" reg="Levenhookia">Levenhookia</tp:taxon-name-part></tp:taxon-name></italic> (<tp:taxon-name><tp:taxon-name-part taxon-name-part-type="family">Stylidiaceae</tp:taxon-name-part></tp:taxon-name>)</article-title><source>PhytoKeys</source><day>12</day><month>6</month><year>2020</year><volume>151</volume><fpage>1</fpage><lpage>47</lpage><pub-id pub-id-type="doi">10.3897/phytokeys.151.51909</pub-id></mixed-citation></tp:treatment-meta><tp:nomenclature><label>3.</label><tp:taxon-name><object-id xmlns:xlink="http://www.w3.org/1999/xlink" content-type="arpha" xlink:type="simple">E70F2DA6-AE52-52F8-8CFE-924F057A163C</object-id>
            <tp:taxon-name-part taxon-name-part-type="genus" reg="Levenhookia">Levenhookia</tp:taxon-name-part>
            <tp:taxon-name-part taxon-name-part-type="species" reg="sonderi">sonderi</tp:taxon-name-part>
          </tp:taxon-name><tp:taxon-authority>(F.Muell.) F.Muell., Fragm. 1(1): 18. 1858, as Leeuvenhookia</tp:taxon-authority><xref ref-type="fig" rid="F3">Fig. 3F</xref><tp:nomenclature-citation-list><tp:nomenclature-citation><tp:taxon-name>
                <tp:taxon-name-part taxon-name-part-type="genus" reg="Coleostylis">Coleostylis</tp:taxon-name-part> <tp:taxon-name-part taxon-name-part-type="species" reg="sonderi">sonderi</tp:taxon-name-part></tp:taxon-name><comment>F.Muell., Second systematic index of the plants of Victoria. Victoria, Parliamentary Paper no. A 18: 13. 1854, <italic>nom. nud.</italic></comment></tp:nomenclature-citation><tp:nomenclature-citation><tp:taxon-name>
                <tp:taxon-name-part taxon-name-part-type="genus" reg="Coleostylis">Coleostylis</tp:taxon-name-part> <tp:taxon-name-part taxon-name-part-type="species" reg="sonderi">sonderi</tp:taxon-name-part></tp:taxon-name><comment>F.Muell., Definitions of rare or hitherto undescribed Australian plants 13. 1855 [see O. Seberg, Taxon 35: 267 (1986) for publication date].</comment></tp:nomenclature-citation><tp:nomenclature-citation><tp:taxon-name>
                <tp:taxon-name-part taxon-name-part-type="genus" reg="Coleostylis">Coleostylis</tp:taxon-name-part> <tp:taxon-name-part taxon-name-part-type="species" reg="sonderi">sonderi</tp:taxon-name-part></tp:taxon-name><comment>F.Muell., Trans. Philos. Soc. Victoria 1: 46. 1855, isonym.</comment></tp:nomenclature-citation><tp:nomenclature-citation><tp:taxon-name>
                <tp:taxon-name-part taxon-name-part-type="genus" reg="Leewenhoekia">Leewenhoekia</tp:taxon-name-part> <tp:taxon-name-part taxon-name-part-type="species" reg="sonderi">sonderi</tp:taxon-name-part></tp:taxon-name><comment>, orth. var.: F. von Mueller, Syst. Census Austral. Pl.: 86. 1882.</comment></tp:nomenclature-citation><tp:nomenclature-citation><tp:taxon-name>
                <tp:taxon-name-part taxon-name-part-type="genus" reg="Levenhookia">Levenhookia</tp:taxon-name-part> <tp:taxon-name-part taxon-name-part-type="species" reg="dubia">dubia</tp:taxon-name-part> var. <tp:taxon-name-part taxon-name-part-type="variety" reg="sonderi">sonderi</tp:taxon-name-part></tp:taxon-name><comment>(F.Muell.) Mildbr. in H.G.A. Engler, Pflanzenr. 35: 27. 1908.</comment></tp:nomenclature-citation></tp:nomenclature-citation-list></tp:nomenclature><tp:treatment-sec sec-type="material" id="SECID0ER2BG"><title>Type.</title><p><bold>Australia. Victoria</bold>: Violet Creek, <italic>C. Wilhelmi s.n.</italic> (lectotype, here designated: <abbrev xmlns:xlink="http://www.w3.org/1999/xlink" content-type="institution" xlink:title="National Herbarium of Victoria" id="ABBRID0E22BG" xlink:type="simple">MEL</abbrev> 1617988 [the individual mounted on the sheet together with those in the large, cream, rectangular packet annotated “<tp:taxon-name><tp:taxon-name-part taxon-name-part-type="genus" reg="Levenhookia">Levenhookia</tp:taxon-name-part></tp:taxon-name> Sonderi, Mueller’s”]; isolectotypes: K 000060054, <abbrev xmlns:xlink="http://www.w3.org/1999/xlink" content-type="institution" xlink:title="National Herbarium of Victoria" id="ABBRID0EG3BG" xlink:type="simple">MEL</abbrev> 1617989, <abbrev xmlns:xlink="http://www.w3.org/1999/xlink" content-type="institution" xlink:title="National Herbarium of Victoria" id="ABBRID0EL3BG" xlink:type="simple">MEL</abbrev> 2256398, TDC [3 individuals on right]).</p></tp:treatment-sec><tp:treatment-sec sec-type="description" id="SECID0EQ3BG"><title>Description.</title><p>Annual herb 1–10 cm high. Glandular hairs 0.1–0.7 mm long. Stem pale, green, straw brown or more rarely reddish brown, simple or occasionally with porrect lateral branches, sparsely glandular-hairy. Leaves cauline, scattered, pale green; lamina ovate or orbicular, 1–8 mm long including the petiole, 1–4.5 mm wide, subacute or obtuse, sparsely glandular-hairy abaxially and on the margins. Flowers usually in corymbs or umbels, sometimes in short racemes, 1–ca. 23 per plant; bracts with an ovate or lanceolate lamina, 1–7 mm long including the petiole, glandular-hairy like the leaves; pedicels 0.5–10 mm long, sparsely glandular-hairy. Hypanthium globose, ovoid or ellipsoid, 0.7–2 mm long, 0.7–2 mm wide, with glandular hairs throughout and sparse eglandular hairs 0.4–0.8 mm long distally. Calyx lobes unequal (with the anterior pair longer than the rest), 0.7–1.7 mm long, obtuse or subacute, sparsely glandular-hairy. Corolla white with a yellowish green throat; lobes ± evenly arranged or with the upper (posterior) ones ± paired vertically, rounded or scarcely retuse, sparsely glandular-hairy abaxially; anterior lobes obovate, slightly longer and broader than the posterior pair, ca. 1.2–1.3 mm long, 0.8–0.9 mm wide; posterior lobes elliptic or obovate, ca. 0.7–1 mm long, 0.7–0.8 mm wide; tube yellowish green, 0.8–1.3 mm long, shorter than the longest calyx lobes, sparsely glandular-hairy distally. Labellum ventral, 0.8–1.2 mm long including a ca. 0.2 mm claw; hood dark red-purple, with sparse glandular hairs abaxially, lacking an appendage at the cleft apex; basal appendages white, linear-subulate, 0.3–0.4 mm long. Column sheath yellowish green, glabrous, to 0.3 mm high and irregularly lobed on anterior side, scarcely visible on posterior side, pendulous appendages absent. Column white, seemingly adnate to the anterior side of the corolla tube, 1.8–2.5 mm long with the top ca. 1 mm free, distally angled toward the labellum, glabrous; stigmatic lobes to ca. 0.5 mm long, apparently developing while the column is hooded, erect to scarcely incurved. Capsule globose, ovoid or ellipsoid, 2–3.5 mm long excluding calyx lobes. Seeds 0.6–1 mm long, 0.5–0.6 mm wide.</p></tp:treatment-sec><tp:treatment-sec sec-type="Diagnostic features" id="SECID0EV3BG"><title>Diagnostic features.</title><p><italic><tp:taxon-name><tp:taxon-name-part taxon-name-part-type="genus" reg="Levenhookia">Levenhookia</tp:taxon-name-part> <tp:taxon-name-part taxon-name-part-type="species" reg="sonderi">sonderi</tp:taxon-name-part></tp:taxon-name></italic> has a pale, sparsely glandular-hairy stem, leaves with an ovate or orbicular lamina, glandular and eglandular hairs on the hypanthium, unequal calyx lobes with obtuse to subacute apices, and a red-purple labellum (appearing very dark on pressed material) with white, linear-subulate basal appendages. Its seeds are the largest in the genus.</p></tp:treatment-sec><tp:treatment-sec sec-type="phenology" id="SECID0EG4BG"><title>Phenology.</title><p>Flowering September–December; fruiting October–December.</p></tp:treatment-sec><tp:treatment-sec sec-type="distribution" id="SECID0EL4BG"><title>Distribution.</title><p><italic><tp:taxon-name><tp:taxon-name-part taxon-name-part-type="genus" reg="Levenhookia">Levenhookia</tp:taxon-name-part> <tp:taxon-name-part taxon-name-part-type="species" reg="sonderi">sonderi</tp:taxon-name-part></tp:taxon-name></italic> is endemic to South Australia and Victoria (Fig. <xref ref-type="fig" rid="F3">3E</xref>), where it is has been recorded from the Naracoote Coastal Plain, Southern Volcanic Plain, Victorian Midlands and South Eastern Highlands bioregions, extending from Reedy Creek (South Australia) in the west to the Dandenong Ranges (Victoria) in the east.</p></tp:treatment-sec><tp:treatment-sec sec-type="habitat" id="SECID0EA5BG"><title>Habitat.</title><p>This species grows in damp sandy loam or clayey sand on hill-slopes or more commonly in lowland areas, including near the margins of swamps. It favours open patches or lightly-disturbed areas in open woodland with <italic><tp:taxon-name><tp:taxon-name-part taxon-name-part-type="genus" reg="Eucalyptus">Eucalyptus</tp:taxon-name-part> <tp:taxon-name-part taxon-name-part-type="species" reg="camaldulensis">camaldulensis</tp:taxon-name-part></tp:taxon-name></italic>, <italic><tp:taxon-name><tp:taxon-name-part taxon-name-part-type="genus" reg="Eucalyptus">E.</tp:taxon-name-part> <tp:taxon-name-part taxon-name-part-type="species" reg="macrorhynca">macrorhynca</tp:taxon-name-part></tp:taxon-name></italic>, <italic><tp:taxon-name><tp:taxon-name-part taxon-name-part-type="genus" reg="Eucalyptus">E.</tp:taxon-name-part> <tp:taxon-name-part taxon-name-part-type="species" reg="polyanthemos">polyanthemos</tp:taxon-name-part></tp:taxon-name></italic> or <italic><tp:taxon-name><tp:taxon-name-part taxon-name-part-type="genus" reg="Eucalyptus">E.</tp:taxon-name-part> <tp:taxon-name-part taxon-name-part-type="species" reg="goniocalyx">goniocalyx</tp:taxon-name-part></tp:taxon-name></italic>, or near stands of <italic><tp:taxon-name><tp:taxon-name-part taxon-name-part-type="genus" reg="Kunzea">Kunzea</tp:taxon-name-part> <tp:taxon-name-part taxon-name-part-type="species" reg="phylicoides">phylicoides</tp:taxon-name-part></tp:taxon-name></italic>, and grows in association with other diminutive herbs including <italic><tp:taxon-name><tp:taxon-name-part taxon-name-part-type="genus" reg="Levenhookia">L.</tp:taxon-name-part> <tp:taxon-name-part taxon-name-part-type="species" reg="dubia">dubia</tp:taxon-name-part></tp:taxon-name></italic>, <italic><tp:taxon-name><tp:taxon-name-part taxon-name-part-type="genus" reg="Stylidium">Stylidium</tp:taxon-name-part> <tp:taxon-name-part taxon-name-part-type="species" reg="beaugleholei">beaugleholei</tp:taxon-name-part></tp:taxon-name></italic>, <italic><tp:taxon-name><tp:taxon-name-part taxon-name-part-type="genus" reg="Stylidium">S.</tp:taxon-name-part> <tp:taxon-name-part taxon-name-part-type="species" reg="despectum">despectum</tp:taxon-name-part></tp:taxon-name></italic> and <italic><tp:taxon-name><tp:taxon-name-part taxon-name-part-type="genus" reg="Stylidium">S.</tp:taxon-name-part> <tp:taxon-name-part taxon-name-part-type="species" reg="perpusillum">perpusillum</tp:taxon-name-part></tp:taxon-name></italic>.</p></tp:treatment-sec><tp:treatment-sec sec-type="conservation status" id="SECID0EKBAI"><title>Conservation status.</title><p><italic><tp:taxon-name><tp:taxon-name-part taxon-name-part-type="genus" reg="Levenhookia">Levenhookia</tp:taxon-name-part> <tp:taxon-name-part taxon-name-part-type="species" reg="sonderi">sonderi</tp:taxon-name-part></tp:taxon-name></italic> is listed as Rare in Victoria (<xref ref-type="bibr" rid="B7">Department of Environment and Primary Industries, Victoria 2014</xref>) and Vulnerable (Schedule 8) in South Australia (<xref ref-type="bibr" rid="B15">Government of South Australia 2018</xref>) and may warrant listing at the national level under the <italic>Environment Protection and Biodiversity Conservation Act 1999</italic>. Populations of this species are isolated and appear highly localised, with the reproductive capacity of some individuals from locations in South Australia and Victoria impacted by a species of smut (see notes below).</p></tp:treatment-sec><tp:treatment-sec sec-type="etymology" id="SECID0EFCAI"><title>Etymology.</title><p>Honours German apothecary and botanist Otto Wilhelm Sonder (1812–1881), who described a suite of new taxa as part of his account of <tp:taxon-name><tp:taxon-name-part taxon-name-part-type="family">Stylidiaceae</tp:taxon-name-part></tp:taxon-name> in Lehmann’s <italic><tp:taxon-name><tp:taxon-name-part taxon-name-part-type="kingdom">Plantae</tp:taxon-name-part></tp:taxon-name> Preissianae</italic> (<xref ref-type="bibr" rid="B30">Sonder 1845</xref>).</p></tp:treatment-sec><tp:treatment-sec sec-type="Vernacular name" id="SECID0E2CAI"><title>Vernacular name.</title><p>Slender Stylewort (<xref ref-type="bibr" rid="B10">Erickson 1958</xref>).</p></tp:treatment-sec><tp:treatment-sec sec-type="Typification" id="SECID0EFDAI"><title>Typification.</title><p><abbrev xmlns:xlink="http://www.w3.org/1999/xlink" content-type="institution" xlink:title="National Herbarium of Victoria" id="ABBRID0ELDAI" xlink:type="simple">MEL</abbrev> 1617988, which is annotated by Mueller and was viewed by <xref ref-type="bibr" rid="B4">Bentham (1868)</xref> for <italic>Flora Australiensis</italic>, comprises a mounted individual and an envelope housing five separate packets that represent more than one gathering. The mounted individual and the numerous additional plants in the large, cream, rectangular packet annotated “<tp:taxon-name><tp:taxon-name-part taxon-name-part-type="genus" reg="Levenhookia">Levenhookia</tp:taxon-name-part></tp:taxon-name> Sonderi, Mueller’s” have been selected as an appropriate lectotype. This material is comparable to that of K 000060054, <abbrev xmlns:xlink="http://www.w3.org/1999/xlink" content-type="institution" xlink:title="National Herbarium of Victoria" id="ABBRID0E3DAI" xlink:type="simple">MEL</abbrev> 1617989 and <abbrev xmlns:xlink="http://www.w3.org/1999/xlink" content-type="institution" xlink:title="National Herbarium of Victoria" id="ABBRID0EBEAI" xlink:type="simple">MEL</abbrev> 2256398—they are at the same flowering stage and bear white mycelia, presumably from being poorly dried following their collection—and showcases the distinctive, dark labellum, which Mueller notes on the label (“labellum atropurpureum!”). Material at TCD is also interpreted as being part of this gathering.</p><p>The remaining material on <abbrev xmlns:xlink="http://www.w3.org/1999/xlink" content-type="institution" xlink:title="National Herbarium of Victoria" id="ABBRID0EIEAI" xlink:type="simple">MEL</abbrev> 1617988 is not treated herein as type material. There is a blue, rectangular packet annotated “<tp:taxon-name><tp:taxon-name-part taxon-name-part-type="genus" reg="Coleostylis">Coleostylis</tp:taxon-name-part> <tp:taxon-name-part taxon-name-part-type="species" reg="sonderi">sonderi</tp:taxon-name-part></tp:taxon-name> Portland” that contains a single flowering plant, which Mueller may have separated from <abbrev xmlns:xlink="http://www.w3.org/1999/xlink" content-type="institution" xlink:title="National Herbarium of Victoria" id="ABBRID0EXEAI" xlink:type="simple">MEL</abbrev> 2256407 to send to Bentham. There is a smaller blue packet annotated “<tp:taxon-name><tp:taxon-name-part taxon-name-part-type="genus" reg="Leeuwenhoekia">Leeuwenhoekia</tp:taxon-name-part></tp:taxon-name><tp:taxon-name><tp:taxon-name-part taxon-name-part-type="genus" reg="Leeuwenhoekia"/><tp:taxon-name-part taxon-name-part-type="species" reg="sonderi">sonderi</tp:taxon-name-part></tp:taxon-name>” that contains flower fragments, but it is unclear to which gathering they belong. Finally, there are two packets containing seeds and withered corolla fragments that must be from a separate collection to that of the type gathering, which is not in fruit. It is unknown whether these seeds are from the type population or from a different locality or, indeed, two separate localities. It is of note that there are no fruiting specimens at <abbrev xmlns:xlink="http://www.w3.org/1999/xlink" content-type="institution" xlink:title="National Herbarium of Victoria" id="ABBRID0ELFAI" xlink:type="simple">MEL</abbrev> that predate the publication of this species and Mueller did not describe seed in the protologue. Seed is also inexplicably present in the packet attached to Portland’s flowering collection (<abbrev xmlns:xlink="http://www.w3.org/1999/xlink" content-type="institution" xlink:title="National Herbarium of Victoria" id="ABBRID0EQFAI" xlink:type="simple">MEL</abbrev> 2256407).</p></tp:treatment-sec><tp:treatment-sec sec-type="notes" id="SECID0EVFAI"><title>Notes.</title><p><italic><tp:taxon-name><tp:taxon-name-part taxon-name-part-type="genus" reg="Levenhookia">Levenhookia</tp:taxon-name-part> <tp:taxon-name-part taxon-name-part-type="species" reg="sonderi">sonderi</tp:taxon-name-part></tp:taxon-name></italic> is most likely to be confused with <italic><tp:taxon-name><tp:taxon-name-part taxon-name-part-type="genus" reg="Levenhookia">L.</tp:taxon-name-part> <tp:taxon-name-part taxon-name-part-type="species" reg="dubia">dubia</tp:taxon-name-part></tp:taxon-name></italic>, a species with which it can co-occur (there have been mixed collections made of the two (e.g. <italic>D.J. Van Bockel 195A</italic> and <italic>195B</italic>, <abbrev xmlns:xlink="http://www.w3.org/1999/xlink" content-type="institution" xlink:title="National Herbarium of Victoria" id="ABBRID0EVGAI" xlink:type="simple">MEL</abbrev>; <italic>H.B. Williamson s.n.</italic>, <abbrev xmlns:xlink="http://www.w3.org/1999/xlink" content-type="institution" xlink:title="National Herbarium of Victoria" id="ABBRID0E3GAI" xlink:type="simple">MEL</abbrev> 2256403). Their superficial similarity led <xref ref-type="bibr" rid="B21">Mildbraed (1908)</xref> to treat <italic><tp:taxon-name><tp:taxon-name-part taxon-name-part-type="genus" reg="Levenhookia">L.</tp:taxon-name-part> <tp:taxon-name-part taxon-name-part-type="species" reg="sonderi">sonderi</tp:taxon-name-part></tp:taxon-name></italic> as a variety of <italic><tp:taxon-name><tp:taxon-name-part taxon-name-part-type="genus" reg="Levenhookia">L.</tp:taxon-name-part> <tp:taxon-name-part taxon-name-part-type="species" reg="dubia">dubia</tp:taxon-name-part></tp:taxon-name></italic>, but it was reinstated as a distinct species by <xref ref-type="bibr" rid="B10">Erickson (1958)</xref> on account of its dark red-purple labellum hood (cf. cream to yellow or pale pinkish red), green stems (cf. reddish) and shorter corolla tube (0.9–1.3 mm long and shorter than the longest calyx lobes cf. 1.5–3 mm long and ± equal to or longer than the calyx lobes). While stem colour cannot be used to reliably separate the two species, labellum colour and corolla tube length are informative and can be observed on pressed material. <italic><tp:taxon-name><tp:taxon-name-part taxon-name-part-type="genus" reg="Levenhookia">Levenhookia</tp:taxon-name-part> <tp:taxon-name-part taxon-name-part-type="species" reg="sonderi">sonderi</tp:taxon-name-part></tp:taxon-name></italic> can be further separated from <italic><tp:taxon-name><tp:taxon-name-part taxon-name-part-type="genus" reg="Levenhookia">L.</tp:taxon-name-part> <tp:taxon-name-part taxon-name-part-type="species" reg="dubia">dubia</tp:taxon-name-part></tp:taxon-name></italic> by its unequal and obtuse or subacute calyx lobes (cf. equal and acute), hypanthium indumentum of both glandular and eglandular hairs (cf. glandular-hairy), linear-subulate basal appendanges on the labellum (cf. appendages lacking or rudimentary and rounded) and larger seed (0.6–1 mm long cf. 0.25–0.4 mm). It also tends to have more rounded leaf apices than <italic><tp:taxon-name><tp:taxon-name-part taxon-name-part-type="genus" reg="Levenhookia">L.</tp:taxon-name-part> <tp:taxon-name-part taxon-name-part-type="species" reg="dubia">dubia</tp:taxon-name-part></tp:taxon-name></italic>.</p><p>The column of <italic><tp:taxon-name><tp:taxon-name-part taxon-name-part-type="genus" reg="Levenhookia">L.</tp:taxon-name-part> <tp:taxon-name-part taxon-name-part-type="species" reg="sonderi">sonderi</tp:taxon-name-part></tp:taxon-name></italic> appears to be adnate to the corolla tube like that of <italic><tp:taxon-name><tp:taxon-name-part taxon-name-part-type="genus" reg="Levenhookia">L.</tp:taxon-name-part> <tp:taxon-name-part taxon-name-part-type="species" reg="dubia">dubia</tp:taxon-name-part></tp:taxon-name></italic>, although this requires verification given the limited spirit material available for study. In one dissected flower, both stigmatic lobes were developed under the labellum hood with copious pollen observed. Like <italic><tp:taxon-name><tp:taxon-name-part taxon-name-part-type="genus" reg="Levenhookia">L.</tp:taxon-name-part> <tp:taxon-name-part taxon-name-part-type="species" reg="pusilla">pusilla</tp:taxon-name-part></tp:taxon-name></italic> and <italic><tp:taxon-name><tp:taxon-name-part taxon-name-part-type="genus" reg="Levenhookia">L.</tp:taxon-name-part> <tp:taxon-name-part taxon-name-part-type="species" reg="murfetii">murfetii</tp:taxon-name-part></tp:taxon-name></italic>, this suggests autogamy; <italic><tp:taxon-name><tp:taxon-name-part taxon-name-part-type="genus" reg="Levenhookia">L.</tp:taxon-name-part> <tp:taxon-name-part taxon-name-part-type="species" reg="sonderi">sonderi</tp:taxon-name-part></tp:taxon-name></italic> is certainly akin to these two species, with all three sharing an indumentum of both eglandular and glandular hairs on the hypanthium.</p><p>Some individuals on the following collections of <italic><tp:taxon-name><tp:taxon-name-part taxon-name-part-type="genus" reg="Levenhookia">L.</tp:taxon-name-part> <tp:taxon-name-part taxon-name-part-type="species" reg="sonderi">sonderi</tp:taxon-name-part></tp:taxon-name></italic> from South Australia and Victoria are infected by a smut that proliferates in the ovary, preventing the production of flowers and seed: <italic>R. Bates 32191</italic> (<named-content xmlns:xlink="http://www.w3.org/1999/xlink" content-type="dwc:institutional_code" xlink:type="simple">AD</named-content>); <italic>D. Hunt 2229</italic> (<named-content xmlns:xlink="http://www.w3.org/1999/xlink" content-type="dwc:institutional_code" xlink:type="simple">AD</named-content>); <italic>D. Hunt 2241</italic> (<named-content xmlns:xlink="http://www.w3.org/1999/xlink" content-type="dwc:institutional_code" xlink:type="simple">AD</named-content>, <abbrev xmlns:xlink="http://www.w3.org/1999/xlink" content-type="institution" xlink:title="National Herbarium of Victoria" id="ABBRID0E2LAI" xlink:type="simple">MEL</abbrev>); <italic>H.B. Williamson s.n.</italic> (<abbrev xmlns:xlink="http://www.w3.org/1999/xlink" content-type="institution" xlink:title="National Herbarium of Victoria" id="ABBRID0ECMAI" xlink:type="simple">MEL</abbrev> 2256399, <abbrev xmlns:xlink="http://www.w3.org/1999/xlink" content-type="institution" xlink:title="National Herbarium of Victoria" id="ABBRID0EHMAI" xlink:type="simple">MEL</abbrev> 275679).</p></tp:treatment-sec><tp:treatment-sec sec-type="Illustrations" id="SECID0EMMAI"><title>Illustrations.</title><p>E.J. Raulings in N.G. Walsh &amp; T.J. Entwisle, Fl. Victoria 4: 583, fig. 111b. 1999.</p></tp:treatment-sec><tp:treatment-sec sec-type="material" id="SECID0ERMAI"><title>Selected specimens examined.</title><p><bold>Australia. South Australia</bold>: [localities obfuscated for conservation reasons] N of Mt Gambier, 8 Nov 1964, <italic>D. Hunt 2229</italic> (<named-content xmlns:xlink="http://www.w3.org/1999/xlink" content-type="dwc:institutional_code" xlink:type="simple">AD</named-content>); N of Mt Gambier, 5 Dec 1964, <italic>D. Hunt 2241</italic> (<named-content xmlns:xlink="http://www.w3.org/1999/xlink" content-type="dwc:institutional_code" xlink:type="simple">AD</named-content>, <abbrev xmlns:xlink="http://www.w3.org/1999/xlink" content-type="institution" xlink:title="National Herbarium of Victoria" id="ABBRID0EHNAI" xlink:type="simple">MEL</abbrev>); Reedy Creek, 1 Oct 1998, <italic>D.E. Murfet 3317</italic> (<named-content xmlns:xlink="http://www.w3.org/1999/xlink" content-type="dwc:institutional_code" xlink:type="simple">AD</named-content>); Reedy Creek, 27 Oct 2011, <italic>D.E. Murfet 7404</italic> (<named-content xmlns:xlink="http://www.w3.org/1999/xlink" content-type="dwc:institutional_code" xlink:type="simple">AD</named-content>); [E of Nangwarry], 3 Nov 2013, <italic>D.E. Murfet 7624</italic> (<named-content xmlns:xlink="http://www.w3.org/1999/xlink" content-type="dwc:institutional_code" xlink:type="simple">AD</named-content>); <bold>Victoria</bold>: S of Crawford River, 20 Nov 1964, <italic>A.C. Beauglehole ALB 43334</italic> (<abbrev xmlns:xlink="http://www.w3.org/1999/xlink" content-type="institution" xlink:title="National Herbarium of Victoria" id="ABBRID0EFOAI" xlink:type="simple">MEL</abbrev>); Dandenong Range, 20 Oct 1977, <italic>M.G. Corrick 5976</italic> (<abbrev xmlns:xlink="http://www.w3.org/1999/xlink" content-type="institution" xlink:title="National Herbarium of Victoria" id="ABBRID0EMOAI" xlink:type="simple">MEL</abbrev>); Hawkesdale, Nov 1899, <italic>H.B. Williamson s.n.</italic> (<abbrev xmlns:xlink="http://www.w3.org/1999/xlink" content-type="institution" xlink:title="National Herbarium of Victoria" id="ABBRID0ETOAI" xlink:type="simple">MEL</abbrev> 2256403A); Warrandyte, 23 Oct 1983, <italic>J.Z. Yugovic s.n.</italic> (<abbrev xmlns:xlink="http://www.w3.org/1999/xlink" content-type="institution" xlink:title="National Herbarium of Victoria" id="ABBRID0E1OAI" xlink:type="simple">MEL</abbrev>).</p></tp:treatment-sec><tp:treatment-sec><!--Section generated to contain objects referenced in tp:taxon-treatment.--><fig id="F3" position="float" orientation="portrait"><object-id xmlns:xlink="http://www.w3.org/1999/xlink" content-type="doi" xlink:type="simple">10.3897/phytokeys.151.51909.figure3</object-id><object-id xmlns:xlink="http://www.w3.org/1999/xlink" content-type="arpha" xlink:type="simple">2E814C08-F475-5A12-BF9A-77E81E882749</object-id><label>Figure 3.</label><caption><p>Comparative distributions and floral morphologies <bold>A, B</bold><italic><tp:taxon-name><tp:taxon-name-part taxon-name-part-type="genus" reg="Levenhookia">Levenhookia</tp:taxon-name-part> <tp:taxon-name-part taxon-name-part-type="species" reg="pusilla">pusilla</tp:taxon-name-part></tp:taxon-name></italic>, with a disjunct distribution in Western Australia and South Australia and a dense inflorescence of pint-sized flowers (unvouchered, Mt Clarence, Albany, Western Australia) <bold>C, D</bold><italic><tp:taxon-name><tp:taxon-name-part taxon-name-part-type="genus" reg="Levenhookia">L.</tp:taxon-name-part> <tp:taxon-name-part taxon-name-part-type="species" reg="murfetii">murfetii</tp:taxon-name-part></tp:taxon-name></italic>, a Western Australian endemic with discrete markings at the base of the corolla lobes (<italic>J.A. Wege 1829</italic>) <bold>E, F</bold><italic><tp:taxon-name><tp:taxon-name-part taxon-name-part-type="genus" reg="Levenhookia">L.</tp:taxon-name-part> <tp:taxon-name-part taxon-name-part-type="species" reg="sonderi">sonderi</tp:taxon-name-part></tp:taxon-name></italic>, a rarity from South Australia and Victoria with red-purple markings on the labellum that are especially prominent in pressed material (unvouchered, from near St Andrews, Victoria). Photos by J.A. Wege (<bold>B</bold>), K.R. Thiele (<bold>D</bold>) and C. Lindorff (<bold>F</bold>). Scale bar on maps 1000 km.</p></caption><graphic xmlns:xlink="http://www.w3.org/1999/xlink" xlink:href="phytokeys-151-001-g003.jpg" position="float" orientation="portrait" xlink:type="simple" id="oo_420775.jpg"><uri content-type="original_file" xlink:type="simple">https://binary.pensoft.net/fig/420775</uri></graphic></fig></tp:treatment-sec><ref-list><ref id="B7"><mixed-citation xmlns:xlink="http://www.w3.org/1999/xlink" xlink:type="simple"><institution xlink:type="simple">Department of Environment and Primary Industries, Victoria</institution> (<year>2014</year>) Advisory list of rare or threatened plants in Victoria – 2014. <ext-link xlink:type="simple" ext-link-type="uri" xlink:href="https://www.environment.vic">https://www.environment.vic</ext-link>. gov.au/__data/assets/pdf_file/0021/50448/Advisory-List-of-Rare-or-Threatened-Plants-in-Victoria-2014.pdf [accessed 12 February 2019]</mixed-citation></ref><ref id="B15"><mixed-citation xmlns:xlink="http://www.w3.org/1999/xlink" xlink:type="simple"><institution xlink:type="simple">Government of South Australia</institution> (<year>2018</year>) National Parks and Wildlife Act 1972. Version: 4.10.2018. <ext-link xlink:type="simple" ext-link-type="uri" xlink:href="https://www.legislation.sa.gov.au/LZ/C/A/NATIONAL%20PARKS%20AND%20WILDLIFE%20ACT%201972.aspx">https://www.legislation.sa.gov.au/LZ/C/A/NATIONAL%20PARKS%20AND%20WILDLIFE%20ACT%201972.aspx</ext-link> [accessed 17.04.2019]</mixed-citation></ref><ref id="B30"><mixed-citation xmlns:xlink="http://www.w3.org/1999/xlink" xlink:type="simple"><person-group><name name-style="western"><surname>Sonder</surname><given-names>OG</given-names></name></person-group> (<year>1845</year>) <article-title>Stylideae.</article-title> In: <person-group><name name-style="western"><surname>Lehmann</surname><given-names>C</given-names></name></person-group> (<role>Ed.</role>) <issue-title>PlantaePreissianae 1.</issue-title><source>Meissneri, Hamburg, Germany</source>, <fpage>370</fpage>–<lpage>393</lpage>. <ext-link xlink:type="simple" ext-link-type="uri" xlink:href="https://biodiversitylibrary.org/page/498543">https://biodiversitylibrary.org/page/498543</ext-link></mixed-citation></ref><ref id="B10"><mixed-citation xmlns:xlink="http://www.w3.org/1999/xlink" xlink:type="simple"><person-group><name name-style="western"><surname>Erickson</surname><given-names>R</given-names></name></person-group> (<year>1958</year>) <source>Triggerplants.</source><publisher-name>Paterson Brokensha</publisher-name>, <publisher-loc>Perth</publisher-loc>, <size units="page">224 pp</size>.</mixed-citation></ref><ref id="B4"><mixed-citation xmlns:xlink="http://www.w3.org/1999/xlink" xlink:type="simple"><person-group><name name-style="western"><surname>Bentham</surname><given-names>G</given-names></name></person-group> (<year>1868</year>) <tp:taxon-name><tp:taxon-name-part taxon-name-part-type="tribe">Stylidieae</tp:taxon-name-part></tp:taxon-name>. Flora Australiensis (Vol. 4). Reeve &amp; Co., London. <ext-link xlink:type="simple" ext-link-type="doi" xlink:href="10.5962/bhl.title.141">https://doi.org/10.5962/bhl.title.141</ext-link></mixed-citation></ref><ref id="B21"><mixed-citation xmlns:xlink="http://www.w3.org/1999/xlink" xlink:type="simple"><person-group><name name-style="western"><surname>Mildbraed</surname><given-names>GWJ</given-names></name></person-group> (<year>1908</year>) <source>IV: 278. <tp:taxon-name><tp:taxon-name-part taxon-name-part-type="family">Stylidiaceae</tp:taxon-name-part></tp:taxon-name>. In: Engler A (Ed.) Das Pflanzenreich, heft 35.</source><publisher-name>Wilhelm Engelmann</publisher-name>, <publisher-loc>Weinheim</publisher-loc>, <size units="page">98 pp</size>. <ext-link xlink:type="simple" ext-link-type="uri" xlink:href="https://biodiversitylibrary.org/page/20851324">https://biodiversitylibrary.org/page/20851324</ext-link></mixed-citation></ref></ref-list></tp:taxon-treatment>
