# Supplementary material for: Styleworts under the microscope: a taxonomic account of Levenhookia (Stylidiaceae)
Source: PhytoKeys. 2020 Jun 12;151:1–47. doi: 10.3897/phytokeys.151.51909 (PMC7305247; doi:10.3897/phytokeys.151.51909)
Supplement: XML Treatment for Levenhookia dubia [file phytokeys.151.51909-treatment5.xml]

<!DOCTYPE tp:taxon-treatment
  PUBLIC "-//TaxonX//DTD Taxonomic Treatment Publishing DTD v0 20100105//EN" "tax-treatment-NSO.dtd">
<tp:taxon-treatment xmlns:tp="http://www.plazi.org/taxpub"><tp:treatment-meta><kwd-group><label>Taxon classification</label><kwd><named-content xmlns:xlink="http://www.w3.org/1999/xlink" content-type="kingdom">Plantae</named-content></kwd><kwd><named-content xmlns:xlink="http://www.w3.org/1999/xlink" content-type="order">Asterales</named-content></kwd><kwd><named-content xmlns:xlink="http://www.w3.org/1999/xlink" content-type="family">Stylidiaceae</named-content></kwd></kwd-group><mixed-citation publication-type="journal"><person-group><name><surname>Wege</surname><given-names>Juliet A.</given-names></name></person-group><article-title>Styleworts under the microscope: a taxonomic account of <italic><tp:taxon-name><tp:taxon-name-part taxon-name-part-type="genus" reg="Levenhookia">Levenhookia</tp:taxon-name-part></tp:taxon-name></italic> (<tp:taxon-name><tp:taxon-name-part taxon-name-part-type="family">Stylidiaceae</tp:taxon-name-part></tp:taxon-name>)</article-title><source>PhytoKeys</source><day>12</day><month>6</month><year>2020</year><volume>151</volume><fpage>1</fpage><lpage>47</lpage><pub-id pub-id-type="doi">10.3897/phytokeys.151.51909</pub-id></mixed-citation></tp:treatment-meta><tp:nomenclature><label>4.</label><tp:taxon-name><object-id xmlns:xlink="http://www.w3.org/1999/xlink" content-type="arpha" xlink:type="simple">BC1E7DC4-EE71-5C2E-80EE-5E176B3CABD1</object-id>
            <tp:taxon-name-part taxon-name-part-type="genus" reg="Levenhookia">Levenhookia</tp:taxon-name-part>
            <tp:taxon-name-part taxon-name-part-type="species" reg="dubia">dubia</tp:taxon-name-part>
          </tp:taxon-name><tp:taxon-authority>Sond., in J.G.C. Lehmann, Pl. Preiss. 1(3): 392. 1845, as Leeuwenhookia</tp:taxon-authority><xref ref-type="fig" rid="F2">Figs 2J, K</xref><xref ref-type="fig" rid="F4">, 4B</xref><tp:nomenclature-citation-list><tp:nomenclature-citation><tp:taxon-name>
                <tp:taxon-name-part taxon-name-part-type="genus" reg="Levenhookia">Levenhookia</tp:taxon-name-part> <tp:taxon-name-part taxon-name-part-type="species" reg="creberrima">creberrima</tp:taxon-name-part></tp:taxon-name><comment>F.Muell., Fragm. 3(21): 121. 1862, as <tp:taxon-name><tp:taxon-name-part taxon-name-part-type="genus" reg="Leeuwenhoekia">Leeuwenhoekia</tp:taxon-name-part></tp:taxon-name>. Type. Australia. South Australia: St Vinc[ent] Gulf, 1851, <italic>F. Mueller s.n.</italic> (syntype: <abbrev xmlns:xlink="http://www.w3.org/1999/xlink" content-type="institution" xlink:title="National Herbarium of Victoria" id="ABBRID0EIRAI" xlink:type="simple">MEL</abbrev> 2257614); Gipps Land, [no date] <italic>F. Mueller s.n.</italic> (syntype: K 000060105); Victoria, [no date] <italic>F. Mueller s.n.</italic> (possible syntype: GH 00033478 image!, <abbrev xmlns:xlink="http://www.w3.org/1999/xlink" content-type="institution" xlink:title="National Herbarium of Victoria" id="ABBRID0ERRAI" xlink:type="simple">MEL</abbrev> 2254071).</comment></tp:nomenclature-citation><tp:nomenclature-citation><tp:taxon-name>
                <tp:taxon-name-part taxon-name-part-type="genus" reg="Leewenhoekia">Leewenhoekia</tp:taxon-name-part> <tp:taxon-name-part taxon-name-part-type="species" reg="dubia">dubia</tp:taxon-name-part></tp:taxon-name><comment>, orth. var.: F. von Mueller, Syst. Census Austral. Pl.: 86. 1882.</comment></tp:nomenclature-citation></tp:nomenclature-citation-list></tp:nomenclature><tp:treatment-sec sec-type="material" id="SECID0ECSAI"><title>Type.</title><p><bold>Australia. Western Australia</bold>: In sublimosis humidis prope Bassandeen [Bassendean] ad fluvium cygnorum, [1838–1842] <italic>L. Preiss 2252</italic> (lectotype, here designated: <abbrev xmlns:xlink="http://www.w3.org/1999/xlink" content-type="institution" xlink:title="National Herbarium of Victoria" id="ABBRID0EMSAI" xlink:type="simple">MEL</abbrev> 2257601; isolectotypes: FI 006941, G 00358739 image!, G 00358740 image!, LD 1730835 image!, <abbrev xmlns:xlink="http://www.w3.org/1999/xlink" content-type="institution" xlink:title="National Herbarium of Victoria" id="ABBRID0ERSAI" xlink:type="simple">MEL</abbrev> 2412198, <abbrev xmlns:xlink="http://www.w3.org/1999/xlink" content-type="institution" xlink:title="National Herbarium of Victoria" id="ABBRID0EWSAI" xlink:type="simple">MEL</abbrev> 2257599, P 00712438 image!, S 06-3637, W); Swan River [1841], <italic>J. Drummond 516</italic> (syntypes: BM 000948743, G 00358738 image!, K 000060096, K 000060108, OXF, <abbrev xmlns:xlink="http://www.w3.org/1999/xlink" content-type="institution" xlink:title="National Herbarium of Victoria" id="ABBRID0E4SAI" xlink:type="simple">MEL</abbrev> 2257600, <abbrev xmlns:xlink="http://www.w3.org/1999/xlink" content-type="institution" xlink:title="National Herbarium of Victoria" id="ABBRID0ECTAI" xlink:type="simple">MEL</abbrev> 2257596, W [2 sheets])</p></tp:treatment-sec><tp:treatment-sec sec-type="description" id="SECID0EHTAI"><title>Description.</title><p>Annual herb 1.2–9 cm high. Glandular hairs 0.1–0.5 mm long. Stem dark red or pale reddish to greenish brown, simple or with porrect lateral branches, glandular-hairy. Leaves cauline, scattered, green or reddish; lamina ovate, oblanceolate, lanceolate or elliptic, sometimes narrowly so, 1–10 mm long including the petiole, 0.5–3 mm wide, subacute to acute, glandular-hairy abaxially and on the margins, sometimes also adaxially near the base. Flowers in short racemes or corymbs, 1–40(–ca. 70) per plant; bracts oblanceolate, lanceolate or elliptic (sometimes narrowly so), 1.2–9 mm long, glandular-hairy like the leaves; pedicels 0.5–5(–10) mm long, glandular-hairy. Hypanthium depressed globose to globose, ellipsoid or obovoid, 0.7–2.2 mm long, 0.7–1.8 mm wide, glandular-hairy. Calyx lobes ± equal, 0.7–2.2 mm long, acute, glandular-hairy. Corolla white or more rarely pale pink, with a yellow throat, rarely with faint red-pink markings at the base the lobes; lobes ± equal and evenly arranged or with the anterior (lower) lobes scarcely longer and broader than the posterior pair, spreading to scarcely recurved, obovate or elliptic, 1.2–3 mm long, 0.8–2 mm wide, retuse or rounded, glabrous or with a few glandular hairs abaxially towards base; tube 1–3 mm long, ± equal to or up to 1.2 mm longer than the calyx lobes, white, sparsely glandular-hairy distally. Labellum ventral, 0.6–1 mm long, ± sessile; hood yellow to whitish, sometimes with pinkish red markings, sparsely glandular-hairy abaxially, without an appendage at the cleft apex; basal appendages absent or rudimentary and obtuse. Column sheath yellowish, glabrous, reduced to a scarcely lobed rim to ca. 0.2 mm high on the anterior side, connate with the posterior corolla lobes forming a smooth, thickened pad, pendulous appendages absent. Column creamy yellow, adnate to the anterior side of the corolla tube, 1.3–2.5 mm long with the top 0.5–0.8 mm free and gently forward-arched when enclosed by the labellum, glabrous; stigmatic lobes to ca. 0.3 mm long, the lower-most sharply upturned and developing while the column is hooded, the upper lobe incurved and developing later. Capsule globose, ovoid or obovoid, 1.2–2.2 mm long excluding calyx lobes. Seeds 0.25–0.4 mm long, 0.2–0.3 mm wide.</p></tp:treatment-sec><tp:treatment-sec sec-type="Diagnostic features" id="SECID0EMTAI"><title>Diagnostic features.</title><p><italic><tp:taxon-name><tp:taxon-name-part taxon-name-part-type="genus" reg="Levenhookia">Levenhookia</tp:taxon-name-part> <tp:taxon-name-part taxon-name-part-type="species" reg="dubia">dubia</tp:taxon-name-part></tp:taxon-name></italic> has a glandular-hairy stem, acute calyx lobes, a corolla tube roughly equal to or a little longer than the calyx lobes, and a ±sessile labellum that lacks an apical appendage.</p></tp:treatment-sec><tp:treatment-sec sec-type="phenology" id="SECID0E4TAI"><title>Phenology.</title><p>Flowering from August to November, with fruits recorded from mid-September to November.</p></tp:treatment-sec><tp:treatment-sec sec-type="distribution" id="SECID0ECUAI"><title>Distribution.</title><p><italic><tp:taxon-name><tp:taxon-name-part taxon-name-part-type="genus" reg="Levenhookia">Levenhookia</tp:taxon-name-part> <tp:taxon-name-part taxon-name-part-type="species" reg="dubia">dubia</tp:taxon-name-part></tp:taxon-name></italic> is widespread across southern mainland Australia, with records spanning near coastal areas to the semi-arid interior (Fig. <xref ref-type="fig" rid="F4">4A</xref>). There are several historical collections from mainland Tasmania and Flinders Island from the 1800s (see additional information under ‘Conservation status’).</p><fig id="F4" position="float" orientation="portrait"><object-id xmlns:xlink="http://www.w3.org/1999/xlink" content-type="doi" xlink:type="simple">10.3897/phytokeys.151.51909.figure4</object-id><object-id xmlns:xlink="http://www.w3.org/1999/xlink" content-type="arpha" xlink:type="simple">2AD89FB2-E946-5D26-A89D-0D50EA96C64E</object-id><label>Figure 4.</label><caption><p>Comparative distributions and floral morphologies <bold>A, B</bold><italic><tp:taxon-name><tp:taxon-name-part taxon-name-part-type="genus" reg="Levenhookia">Levenhookia</tp:taxon-name-part> <tp:taxon-name-part taxon-name-part-type="species" reg="dubia">dubia</tp:taxon-name-part></tp:taxon-name></italic>, with a widespread distribution across southern Australia and flowers with acute calyx lobes and a simple, sessile labellum (<italic>K.R. Thiele 3360</italic>) <bold>C, D</bold><italic><tp:taxon-name><tp:taxon-name-part taxon-name-part-type="genus" reg="Levenhookia">L.</tp:taxon-name-part> <tp:taxon-name-part taxon-name-part-type="species" reg="leptantha">leptantha</tp:taxon-name-part></tp:taxon-name></italic>, a widespread Western Australian endemic with an exserted corolla tube and fleshy bracts (<italic>J.A. Wege 1828</italic>) <bold>E, F</bold><italic><tp:taxon-name><tp:taxon-name-part taxon-name-part-type="genus" reg="Levenhookia">L.</tp:taxon-name-part> <tp:taxon-name-part taxon-name-part-type="species" reg="pulcherrima">pulcherrima</tp:taxon-name-part></tp:taxon-name></italic>, a poorly-known Western Australian endemic with an exserted corolla tube and distinctive corolla lobe shape and markings (<italic>J.A. Wege 1937</italic>). Photos by K.R. Thiele (<bold>B, D</bold>) and J.A. Wege (<bold>F</bold>). Scale bar on maps 1000 km.</p></caption><graphic xmlns:xlink="http://www.w3.org/1999/xlink" xlink:href="phytokeys-151-001-g004.jpg" position="float" orientation="portrait" xlink:type="simple" id="oo_420776.jpg"><uri content-type="original_file" xlink:type="simple">https://binary.pensoft.net/fig/420776</uri></graphic></fig></tp:treatment-sec><tp:treatment-sec sec-type="habitat" id="SECID0EVWAI"><title>Habitat.</title><p><italic><tp:taxon-name><tp:taxon-name-part taxon-name-part-type="genus" reg="Levenhookia">Levenhookia</tp:taxon-name-part> <tp:taxon-name-part taxon-name-part-type="species" reg="dubia">dubia</tp:taxon-name-part></tp:taxon-name></italic> grows in sand, sandy loam or clay loam, often in depressions or shallow drainage areas, near creek-lines or in damp soils associated with rocky outcropping including granite monoliths. It commonly grows with other ephemeral herbs, often in open <italic><tp:taxon-name><tp:taxon-name-part taxon-name-part-type="genus" reg="Eucalyptus">Eucalyptus</tp:taxon-name-part></tp:taxon-name></italic> forest or mallee woodland, or shrubland with <italic><tp:taxon-name><tp:taxon-name-part taxon-name-part-type="genus" reg="Acacia">Acacia</tp:taxon-name-part></tp:taxon-name></italic>, <italic><tp:taxon-name><tp:taxon-name-part taxon-name-part-type="genus" reg="Allocasuarina">Allocasuarina</tp:taxon-name-part></tp:taxon-name></italic>, <italic><tp:taxon-name><tp:taxon-name-part taxon-name-part-type="genus" reg="Callitris">Callitris</tp:taxon-name-part></tp:taxon-name></italic> or <italic><tp:taxon-name><tp:taxon-name-part taxon-name-part-type="genus" reg="Melaleuca">Melaleuca</tp:taxon-name-part></tp:taxon-name></italic>.</p></tp:treatment-sec><tp:treatment-sec sec-type="conservation status" id="SECID0EJYAI"><title>Conservation status.</title><p>This widespread species is not currently considered to be at risk (<xref ref-type="bibr" rid="B17">IUCN 2012</xref>: Least Concern); however, it is currently listed as extinct in Tasmania under the <italic>Tasmanian Threatened Species Protection Act 1995</italic> (<xref ref-type="bibr" rid="B32">Tasmanian Government 2019</xref>). Although historically recorded from Brighton, Flinders Island and Mount Field (<xref ref-type="bibr" rid="B31">Spicer 1878</xref>; <xref ref-type="bibr" rid="B27">Rodway 1903</xref>), the sole collection from this State at the Tasmanian Herbarium is one by William Archer that lacks locality information; accordingly, the veracity of these early works has been questioned (e.g. <xref ref-type="bibr" rid="B16">Gray 2011</xref>). I have recently viewed material collected in Tasmania at the National Herbarium of Victoria, specifically, collections by William Spicer (from Pontville near Brighton: <abbrev xmlns:xlink="http://www.w3.org/1999/xlink" content-type="institution" xlink:title="National Herbarium of Victoria" id="ABBRID0EFZAI" xlink:type="simple">MEL</abbrev> 2257574, 2257575 and 2257577) and Joseph Milligan (from the Strzelecki Peaks on Flinders Island: <abbrev xmlns:xlink="http://www.w3.org/1999/xlink" content-type="institution" xlink:title="National Herbarium of Victoria" id="ABBRID0EKZAI" xlink:type="simple">MEL</abbrev> 2257576) that support a distribution that includes Tasmania and provide information for future survey efforts. Appropriately timed searches in the Strzelecki National Park that focus on herb fields, moss beds or open runoff areas associated with granite outcropping, may lead to its rediscovery. In the absence of a corresponding voucher, the Mount Field locality of <xref ref-type="bibr" rid="B27">Rodway (1903)</xref> cannot be confirmed and is interpreted as a likely error.</p></tp:treatment-sec><tp:treatment-sec sec-type="etymology" id="SECID0ETZAI"><title>Etymology.</title><p>From the Latin <italic>dubius</italic> (doubtful), alluding to <xref ref-type="bibr" rid="B30">Sonder’s (1845)</xref> uncertainty with regards to its generic classification.</p></tp:treatment-sec><tp:treatment-sec sec-type="Vernacular name" id="SECID0E6ZAI"><title>Vernacular name.</title><p>Hairy Stylewort (<xref ref-type="bibr" rid="B10">Erickson 1958</xref>).</p></tp:treatment-sec><tp:treatment-sec sec-type="Typification" id="SECID0EJ1AI"><title>Typification.</title><p>Sonder examined and annotated specimens of <italic><tp:taxon-name><tp:taxon-name-part taxon-name-part-type="genus" reg="Levenhookia">L.</tp:taxon-name-part> <tp:taxon-name-part taxon-name-part-type="species" reg="dubia">dubia</tp:taxon-name-part></tp:taxon-name></italic> in his personal herbarium (now at <abbrev xmlns:xlink="http://www.w3.org/1999/xlink" content-type="institution" xlink:title="National Herbarium of Victoria" id="ABBRID0E11AI" xlink:type="simple">MEL</abbrev>), as well as material at BM and LD, all of which conform to the protologue. The designated lectotype (<abbrev xmlns:xlink="http://www.w3.org/1999/xlink" content-type="institution" xlink:title="National Herbarium of Victoria" id="ABBRID0E61AI" xlink:type="simple">MEL</abbrev> 2257601) is the best quality material.</p></tp:treatment-sec><tp:treatment-sec sec-type="notes" id="SECID0EE2AI"><title>Notes.</title><p>In south-eastern Australia, <italic><tp:taxon-name><tp:taxon-name-part taxon-name-part-type="genus" reg="Levenhookia">L.</tp:taxon-name-part> <tp:taxon-name-part taxon-name-part-type="species" reg="dubia">dubia</tp:taxon-name-part></tp:taxon-name></italic> may be confused with <italic><tp:taxon-name><tp:taxon-name-part taxon-name-part-type="genus" reg="Levenhookia">L.</tp:taxon-name-part> <tp:taxon-name-part taxon-name-part-type="species" reg="sonderi">sonderi</tp:taxon-name-part></tp:taxon-name></italic> (refer to the comparative notes under that species).</p></tp:treatment-sec><tp:treatment-sec sec-type="Illustrations" id="SECID0EA3AI"><title>Illustrations.</title><p>F. von Mueller, Pl. Indig. Victoria Pl. 48. 1865, as <italic><tp:taxon-name><tp:taxon-name-part taxon-name-part-type="genus" reg="Leeuwenhoekia">Leeuwenhoekia</tp:taxon-name-part> <tp:taxon-name-part taxon-name-part-type="species" reg="creberrima">creberrima</tp:taxon-name-part></tp:taxon-name></italic>; B.J. Grieve &amp; W.E. Blackall, How to know W. Austral. wildfl. 4: 765, no. 1. 1982; H.R. Toelken in J.P. Jessop &amp; H.R. Toelken, Fl. S. Austral. ed. 4: 1419, fig. 639A. 1986; G.R.M. Dashorst &amp; J.P. Jessop, Plants of the Adelaide plains and hills 138, fig. 9. 1990; E.J. Raulings in N.G. Walsh &amp; T.J. Entwisle, Fl. Victoria 4: 583, fig. 111c. 1999; J. Wheeler, N. Marchant &amp; M. Lewington, Fl. South West 2: 902. 2002; L.C. Stanberg in G. Harden, Fl. New South Wales 3: 12. 1992.</p></tp:treatment-sec><tp:treatment-sec sec-type="material" id="SECID0ER3AI"><title>Selected specimens examined.</title><p><bold>Australia. Western Australia</bold>: Garden Rock 16 km along Cue and Sandstone road, 17 Aug 2003, <italic>G. Byrne 371</italic> (<named-content xmlns:xlink="http://www.w3.org/1999/xlink" content-type="dwc:institutional_code" xlink:type="simple">PERTH</named-content>); Pigeon Rocks, Sep 1973, <italic>S. James 73.9/13</italic> (<named-content xmlns:xlink="http://www.w3.org/1999/xlink" content-type="dwc:institutional_code" xlink:type="simple">PERTH</named-content>); Mt Willgonarinya, ca. 72 km S of Balladonia Motel, Eyre Highway, 15 Sep 1980, <italic>K.R. Newbey 7403</italic> (<named-content xmlns:xlink="http://www.w3.org/1999/xlink" content-type="dwc:institutional_code" xlink:type="simple">PERTH</named-content>); Location 1105, ca. 22 km N of Coast at Stokes Inlet, 27 Sep 1968, <italic>A.E. Orchard 1220</italic> (<named-content xmlns:xlink="http://www.w3.org/1999/xlink" content-type="dwc:institutional_code" xlink:type="simple">AD</named-content>, <named-content xmlns:xlink="http://www.w3.org/1999/xlink" content-type="dwc:institutional_code" xlink:type="simple">PERTH</named-content>); The Humps, near Hyden, 13 Sep 1983, <italic>R. Ornduff 9309-15</italic> (<named-content xmlns:xlink="http://www.w3.org/1999/xlink" content-type="dwc:institutional_code" xlink:type="simple">PERTH</named-content>); Woody Island, 5 Oct 2003, <italic>E. Rippey 582</italic> (<named-content xmlns:xlink="http://www.w3.org/1999/xlink" content-type="dwc:institutional_code" xlink:type="simple">PERTH</named-content>); 100 m S of Gura-Beekeepers Road junction, 3 Oct 1988, <italic>D. Rose 710</italic> (<named-content xmlns:xlink="http://www.w3.org/1999/xlink" content-type="dwc:institutional_code" xlink:type="simple">PERTH</named-content>); Dingo Rock, 11 km W of Manmanning, 7 Sep 2002, <italic>B.H. Smith 2010</italic> (<abbrev xmlns:xlink="http://www.w3.org/1999/xlink" content-type="institution" xlink:title="National Herbarium of Victoria" id="ABBRID0ER5AI" xlink:type="simple">MEL</abbrev>); Quairading Nature Reserve, 27 Sep 2007, <italic>K.R. Thiele 3360</italic> (<named-content xmlns:xlink="http://www.w3.org/1999/xlink" content-type="dwc:institutional_code" xlink:type="simple">PERTH</named-content>); granite outcrop near Phillips River crossing on Aerodrome Road, NW of Ravensthorpe, 28 Sep 1997, <italic>J.A. Wege 376</italic>, <italic>R. Butcher &amp; C. Wilkins</italic> (<named-content xmlns:xlink="http://www.w3.org/1999/xlink" content-type="dwc:institutional_code" xlink:type="simple">PERTH</named-content>); granite apron, E side of Mt Hampton, 20 Sep 2010, <italic>J.A. Wege 1773 &amp; C. Wilkins</italic> (K, <abbrev xmlns:xlink="http://www.w3.org/1999/xlink" content-type="institution" xlink:title="National Herbarium of Victoria" id="ABBRID0EI6AI" xlink:type="simple">MEL</abbrev>, <named-content xmlns:xlink="http://www.w3.org/1999/xlink" content-type="dwc:institutional_code" xlink:type="simple">PERTH</named-content>); 8.9 km S of Talbot West Road on Yarra Road, WSW of York, 25 Sep 2011, <italic>J.A. Wege 1836 &amp; B.P. Miller</italic> (<named-content xmlns:xlink="http://www.w3.org/1999/xlink" content-type="dwc:institutional_code" xlink:type="simple">PERTH</named-content>); S of Thomas River mouth, Cape Arid National Park, 10 Oct 2011, <italic>J.A. Wege 1860 &amp; C. Wilkins</italic> (<named-content xmlns:xlink="http://www.w3.org/1999/xlink" content-type="dwc:institutional_code" xlink:type="simple">PERTH</named-content>); N of Koorda – Cadoux Rd, just E of Rabbit Proof Fence Rd, Noorajin Soak Nature Reserve, 11 Sep 2018, <italic>J.A. Wege 2062</italic> (<named-content xmlns:xlink="http://www.w3.org/1999/xlink" content-type="dwc:institutional_code" xlink:type="simple">PERTH</named-content>); <bold>South Australia</bold>: ca. 15 km W of Murray Bridge, 2 Oct 1974, <italic>J. Carrick 3826</italic> (<named-content xmlns:xlink="http://www.w3.org/1999/xlink" content-type="dwc:institutional_code" xlink:type="simple">AD</named-content>); ca. 4 km NE of Weetulta, 29 Sep 1968, <italic>B. Copley 2292</italic> (<named-content xmlns:xlink="http://www.w3.org/1999/xlink" content-type="dwc:institutional_code" xlink:type="simple">AD</named-content>); Waterfall Gully, ca. 9.5 km SE of Adelaide, 14 Oct 1957, <italic>Hj. Eichler 14309</italic> (<named-content xmlns:xlink="http://www.w3.org/1999/xlink" content-type="dwc:institutional_code" xlink:type="simple">AD</named-content>); Carappee Hill Conservation Park, 24 Sep 2003, <italic>P.J. Lang &amp; P.D. Canty BS128-2267</italic> (<named-content xmlns:xlink="http://www.w3.org/1999/xlink" content-type="dwc:institutional_code" xlink:type="simple">AD</named-content>); Rockleigh Bushland Conservation Reserve, 22 Sep 2013, <italic>D.E. Murfet 7615</italic> (<named-content xmlns:xlink="http://www.w3.org/1999/xlink" content-type="dwc:institutional_code" xlink:type="simple">AD</named-content>); Gosse-Ritchie Rd, 4.4 km N of South Coast Rd, Kangaroo Island, 8 Oct 1990, <italic>B. Overton 1302</italic> (<named-content xmlns:xlink="http://www.w3.org/1999/xlink" content-type="dwc:institutional_code" xlink:type="simple">AD</named-content>); North Wilpena Creek, Wilpena Pound, Flinder’s Ranges, 22 Sep 1973, <italic>A.J.A. Sikkes 788</italic> (<named-content xmlns:xlink="http://www.w3.org/1999/xlink" content-type="dwc:institutional_code" xlink:type="simple">AD</named-content>, <named-content xmlns:xlink="http://www.w3.org/1999/xlink" content-type="dwc:institutional_code" xlink:type="simple">CANB</named-content>, <named-content xmlns:xlink="http://www.w3.org/1999/xlink" content-type="dwc:institutional_code" xlink:type="simple">PERTH</named-content>); Manning Reserve near MacLaren Flat, 30 Oct 1963, <italic>D.J.E. Whibley 1297</italic> (<named-content xmlns:xlink="http://www.w3.org/1999/xlink" content-type="dwc:institutional_code" xlink:type="simple">AD</named-content>); <bold>New South Wales</bold>: E side of Cuttabri Rd, 6.7 km due SW of Cuttabri, 18 Oct 2016, <italic>D.E. Albrecht 14714 &amp; R. Jobson</italic> (<named-content xmlns:xlink="http://www.w3.org/1999/xlink" content-type="dwc:institutional_code" xlink:type="simple">CANB</named-content>); Jingellic Nature Reserve, Black Ridge Firetrail, Coppabella Creek catchment, 3.75 km N of Jingellic, 11 Nov 2003, <italic>I. Crawford 7922</italic> (<named-content xmlns:xlink="http://www.w3.org/1999/xlink" content-type="dwc:institutional_code" xlink:type="simple">CANB</named-content>); 30 m N of Walleroobie Rd, 200 m E of intersection with Ardlethan-Coolamon road, 27 Sep 2003, <italic>D. Mallison 680</italic> (<named-content xmlns:xlink="http://www.w3.org/1999/xlink" content-type="dwc:institutional_code" xlink:type="simple">CANB</named-content>); S end of Narrandera Range, W of Mt Bogolong, ca. 3 km N of Newell Hwy and 11 km ENE of Narrandera, 1 Oct 1978, <italic>T.B. Muir 6074</italic> (<abbrev xmlns:xlink="http://www.w3.org/1999/xlink" content-type="institution" xlink:title="National Herbarium of Victoria" id="ABBRID0EEDBI" xlink:type="simple">MEL</abbrev>); <bold>Victoria</bold>: Dookie Agricultural College Reserve (hill 4 km S of Mt Major), 30 Sep 1992, <italic>I. Crawford 1910</italic>, <italic>S. Mann &amp; D. Robinson</italic> (<named-content xmlns:xlink="http://www.w3.org/1999/xlink" content-type="dwc:institutional_code" xlink:type="simple">CANB</named-content>); 1 km SW of Chewton and 4 km ESE of Castlemaine, 6 Oct 1981, <italic>T.B. Muir 6742</italic> (<named-content xmlns:xlink="http://www.w3.org/1999/xlink" content-type="dwc:institutional_code" xlink:type="simple">CANB</named-content>, <abbrev xmlns:xlink="http://www.w3.org/1999/xlink" content-type="institution" xlink:title="National Herbarium of Victoria" id="ABBRID0E2DBI" xlink:type="simple">MEL</abbrev>); ca. 1 km N of Tallarook, 12 Oct 1978, <italic>H.S. Meyer 23</italic> (<abbrev xmlns:xlink="http://www.w3.org/1999/xlink" content-type="institution" xlink:title="National Herbarium of Victoria" id="ABBRID0ECEBI" xlink:type="simple">MEL</abbrev>); Paddles Quarry Block, 29 Sep 1988, <italic>A. Paget 469</italic> (<abbrev xmlns:xlink="http://www.w3.org/1999/xlink" content-type="institution" xlink:title="National Herbarium of Victoria" id="ABBRID0EJEBI" xlink:type="simple">MEL</abbrev>); Grampians National Park, Golton Track, ca. 50–100 m E of Mt Zero Rd, 25 Sep 2014, <italic>R.W. Purdie 9711</italic> (<named-content xmlns:xlink="http://www.w3.org/1999/xlink" content-type="dwc:institutional_code" xlink:type="simple">CANB</named-content>, <abbrev xmlns:xlink="http://www.w3.org/1999/xlink" content-type="institution" xlink:title="National Herbarium of Victoria" id="ABBRID0EVEBI" xlink:type="simple">MEL</abbrev>); Chiltern-Mt Pilot National Park, Junction of Woolshed Rd with Masons Track, 13 Oct 2016, <italic>N.G. Karunajeewa 1451</italic> (<abbrev xmlns:xlink="http://www.w3.org/1999/xlink" content-type="institution" xlink:title="National Herbarium of Victoria" id="ABBRID0E3EBI" xlink:type="simple">MEL</abbrev>); <bold>Tasmania</bold>: Flinders Island, Strzeleckys [sic] Peak, [1844] <italic>J. Milligan s.n.</italic> (<abbrev xmlns:xlink="http://www.w3.org/1999/xlink" content-type="institution" xlink:title="National Herbarium of Victoria" id="ABBRID0EFFBI" xlink:type="simple">MEL</abbrev>); Pontville, [1874–1878] <italic>W.W. Spicer s.n.</italic> (<abbrev xmlns:xlink="http://www.w3.org/1999/xlink" content-type="institution" xlink:title="National Herbarium of Victoria" id="ABBRID0EMFBI" xlink:type="simple">MEL</abbrev>).</p></tp:treatment-sec><tp:treatment-sec><!--Section generated to contain objects referenced in tp:taxon-treatment.--><fig id="F2" position="float" orientation="portrait"><object-id xmlns:xlink="http://www.w3.org/1999/xlink" content-type="doi" xlink:type="simple">10.3897/phytokeys.151.51909.figure2</object-id><object-id xmlns:xlink="http://www.w3.org/1999/xlink" content-type="arpha" xlink:type="simple">AD0D1153-324B-5375-B8E3-CEBDAFDC167D</object-id><label>Figure 2.</label><caption><p>Labellum and column movement in <italic><tp:taxon-name><tp:taxon-name-part taxon-name-part-type="genus" reg="Levenhookia">Levenhookia</tp:taxon-name-part></tp:taxon-name></italic>. Black arrow = labellum hooded over column; white arrow = labellum ‘triggered’ to release column; yellow arrow = labellum repositioned following column release; blue arrow = column position immediately following release from labellum <bold>A</bold><italic><tp:taxon-name><tp:taxon-name-part taxon-name-part-type="genus" reg="Levenhookia">L.</tp:taxon-name-part> <tp:taxon-name-part taxon-name-part-type="species" reg="stipitata">stipitata</tp:taxon-name-part></tp:taxon-name></italic> (unvouchered, Augusta area, Western Australia) <bold>B</bold><italic><tp:taxon-name><tp:taxon-name-part taxon-name-part-type="genus" reg="Levenhookia">L.</tp:taxon-name-part> <tp:taxon-name-part taxon-name-part-type="species" reg="aestiva">aestiva</tp:taxon-name-part></tp:taxon-name></italic> (<italic>J.A. Wege 2090</italic>) <bold>C–E</bold><italic><tp:taxon-name><tp:taxon-name-part taxon-name-part-type="genus" reg="Levenhookia">L.</tp:taxon-name-part> <tp:taxon-name-part taxon-name-part-type="species" reg="leptantha">leptantha</tp:taxon-name-part></tp:taxon-name></italic> (<italic>J.A. Wege 2063</italic>), with labellum enclosing the column (C), triggered to release the column which moves to the opposite side of the flower (D) and subsequently repositioned (E) with the stigmatic lobes developed <bold>F</bold><italic><tp:taxon-name><tp:taxon-name-part taxon-name-part-type="genus" reg="Levenhookia">L.</tp:taxon-name-part> <tp:taxon-name-part taxon-name-part-type="species" reg="aestiva">aestiva</tp:taxon-name-part></tp:taxon-name></italic> (<italic>J.A. Wege 2090</italic>), labellum triggered with column momentum stopped by the sheath at the base of the corolla lobes <bold>G, H</bold><italic><tp:taxon-name><tp:taxon-name-part taxon-name-part-type="genus" reg="Levenhookia">L.</tp:taxon-name-part> <tp:taxon-name-part taxon-name-part-type="species" reg="pauciflora">pauciflora</tp:taxon-name-part></tp:taxon-name></italic> (at <italic>J.A. Wege 1071 &amp; C. Wilkins</italic>): note the unusual, distally-angled column and brush-tipped labellum <bold>I</bold><italic><tp:taxon-name><tp:taxon-name-part taxon-name-part-type="genus" reg="Levenhookia">L.</tp:taxon-name-part> <tp:taxon-name-part taxon-name-part-type="species" reg="murfetii">murfetii</tp:taxon-name-part></tp:taxon-name></italic> (<italic>J.A. Wege 2060</italic>): note the dorsal position of the labellum; <bold>J, K</bold><italic><tp:taxon-name><tp:taxon-name-part taxon-name-part-type="genus" reg="Levenhookia">L.</tp:taxon-name-part> <tp:taxon-name-part taxon-name-part-type="species" reg="dubia">dubia</tp:taxon-name-part></tp:taxon-name></italic>, with the labellum opening (but not otherwise moving) to release the column (<bold>K</bold>). Photos by R.W. Davis (<bold>A, B</bold>) and J.A. Wege (<bold>C–K</bold>).</p></caption><graphic xmlns:xlink="http://www.w3.org/1999/xlink" xlink:href="phytokeys-151-001-g002.jpg" position="float" orientation="portrait" xlink:type="simple" id="oo_420774.jpg"><uri content-type="original_file" xlink:type="simple">https://binary.pensoft.net/fig/420774</uri></graphic></fig></tp:treatment-sec><ref-list><ref id="B17"><mixed-citation xmlns:xlink="http://www.w3.org/1999/xlink" xlink:type="simple"><institution xlink:type="simple">IUCN</institution> (<year>2012</year>) <source>IUCN Red List Categories and Criteria: version 3.1. IUCN Species Survival Commission.</source><publisher-name>IUCN Gland</publisher-name>, <publisher-loc>Switzerland and Cambridge, UK</publisher-loc>, <size units="page">30 pp</size>.</mixed-citation></ref><ref id="B32"><mixed-citation xmlns:xlink="http://www.w3.org/1999/xlink" xlink:type="simple"><institution xlink:type="simple">Tasmanian Government</institution> (<year>2019</year>) Tasmanian Threatened Species Protection Act 1995. <ext-link xlink:type="simple" ext-link-type="uri" xlink:href="https://www.legislation.tas.gov.au/view/html/inforce/current/act-1995-083">https://www.legislation.tas.gov.au/view/html/inforce/current/act-1995-083</ext-link> [accessed 11.02.2019]</mixed-citation></ref><ref id="B31"><mixed-citation xmlns:xlink="http://www.w3.org/1999/xlink" xlink:type="simple"><person-group><name name-style="western"><surname>Spicer</surname><given-names>WW</given-names></name></person-group> (<year>1878</year>) A handbook of the plants of Tasmania. J. Walch and Sons, Hobart, Tasmania.</mixed-citation></ref><ref id="B27"><mixed-citation xmlns:xlink="http://www.w3.org/1999/xlink" xlink:type="simple"><person-group><name name-style="western"><surname>Rodway</surname><given-names>L</given-names></name></person-group> (<year>1903</year>) <source>The Tasmanian Flora.</source><publisher-name>John Vail</publisher-name>, <publisher-loc>Government Printer, Hobart, Tasmania</publisher-loc>, <size units="page">320 pp</size>. <ext-link xlink:type="simple" ext-link-type="doi" xlink:href="10.5962/bhl.title.54404">https://doi.org/10.5962/bhl.title.54404</ext-link></mixed-citation></ref><ref id="B16"><mixed-citation xmlns:xlink="http://www.w3.org/1999/xlink" xlink:type="simple"><person-group><name name-style="western"><surname>Gray</surname><given-names>AM</given-names></name></person-group> (<year>2011</year>) 127 <tp:taxon-name><tp:taxon-name-part taxon-name-part-type="family">Stylidiaceae</tp:taxon-name-part></tp:taxon-name>, version 2011:1. In: Duretto MF (Ed.) Flora of Tasmania Online. Tasmanian Herbarium, Tasmanian Museum &amp; Art Gallery, Hobart. <ext-link xlink:type="simple" ext-link-type="uri" xlink:href="http://demo1.tmag.tas.gov.au/">http://demo1.tmag.tas.gov.au/</ext-link></mixed-citation></ref><ref id="B30"><mixed-citation xmlns:xlink="http://www.w3.org/1999/xlink" xlink:type="simple"><person-group><name name-style="western"><surname>Sonder</surname><given-names>OG</given-names></name></person-group> (<year>1845</year>) <article-title>Stylideae.</article-title> In: <person-group><name name-style="western"><surname>Lehmann</surname><given-names>C</given-names></name></person-group> (<role>Ed.</role>) <issue-title>PlantaePreissianae 1.</issue-title><source>Meissneri, Hamburg, Germany</source>, <fpage>370</fpage>–<lpage>393</lpage>. <ext-link xlink:type="simple" ext-link-type="uri" xlink:href="https://biodiversitylibrary.org/page/498543">https://biodiversitylibrary.org/page/498543</ext-link></mixed-citation></ref><ref id="B10"><mixed-citation xmlns:xlink="http://www.w3.org/1999/xlink" xlink:type="simple"><person-group><name name-style="western"><surname>Erickson</surname><given-names>R</given-names></name></person-group> (<year>1958</year>) <source>Triggerplants.</source><publisher-name>Paterson Brokensha</publisher-name>, <publisher-loc>Perth</publisher-loc>, <size units="page">224 pp</size>.</mixed-citation></ref></ref-list></tp:taxon-treatment>
