# Supplementary material for: Styleworts under the microscope: a taxonomic account of Levenhookia (Stylidiaceae)
Source: PhytoKeys. 2020 Jun 12;151:1–47. doi: 10.3897/phytokeys.151.51909 (PMC7305247; doi:10.3897/phytokeys.151.51909)
Supplement: XML Treatment for Levenhookia leptantha [file phytokeys.151.51909-treatment6.xml]

<!DOCTYPE tp:taxon-treatment
  PUBLIC "-//TaxonX//DTD Taxonomic Treatment Publishing DTD v0 20100105//EN" "tax-treatment-NSO.dtd">
<tp:taxon-treatment xmlns:tp="http://www.plazi.org/taxpub"><tp:treatment-meta><kwd-group><label>Taxon classification</label><kwd><named-content xmlns:xlink="http://www.w3.org/1999/xlink" content-type="kingdom">Plantae</named-content></kwd><kwd><named-content xmlns:xlink="http://www.w3.org/1999/xlink" content-type="order">Asterales</named-content></kwd><kwd><named-content xmlns:xlink="http://www.w3.org/1999/xlink" content-type="family">Stylidiaceae</named-content></kwd></kwd-group><mixed-citation publication-type="journal"><person-group><name><surname>Wege</surname><given-names>Juliet A.</given-names></name></person-group><article-title>Styleworts under the microscope: a taxonomic account of <italic><tp:taxon-name><tp:taxon-name-part taxon-name-part-type="genus" reg="Levenhookia">Levenhookia</tp:taxon-name-part></tp:taxon-name></italic> (<tp:taxon-name><tp:taxon-name-part taxon-name-part-type="family">Stylidiaceae</tp:taxon-name-part></tp:taxon-name>)</article-title><source>PhytoKeys</source><day>12</day><month>6</month><year>2020</year><volume>151</volume><fpage>1</fpage><lpage>47</lpage><pub-id pub-id-type="doi">10.3897/phytokeys.151.51909</pub-id></mixed-citation></tp:treatment-meta><tp:nomenclature><label>5.</label><tp:taxon-name><object-id xmlns:xlink="http://www.w3.org/1999/xlink" content-type="arpha" xlink:type="simple">50DDB811-7D17-5736-AAD9-679C59A66ECA</object-id>
            <tp:taxon-name-part taxon-name-part-type="genus" reg="Levenhookia">Levenhookia</tp:taxon-name-part>
            <tp:taxon-name-part taxon-name-part-type="species" reg="leptantha">leptantha</tp:taxon-name-part>
          </tp:taxon-name><tp:taxon-authority>Benth., Fl. Austral. 4: 35. 1868</tp:taxon-authority><xref ref-type="fig" rid="F1">Figs 1B</xref><xref ref-type="fig" rid="F2">, 2C–E</xref><xref ref-type="fig" rid="F4">, 4D</xref><tp:nomenclature-citation-list><tp:nomenclature-citation><tp:taxon-name>
                <tp:taxon-name-part taxon-name-part-type="genus" reg="Leewenhoekia">Leewenhoekia</tp:taxon-name-part> <tp:taxon-name-part taxon-name-part-type="species" reg="leptantha">leptantha</tp:taxon-name-part></tp:taxon-name><comment>, orth. var.: F. von Mueller, Syst. Census Austral. Pl.: 86 (1882).</comment></tp:nomenclature-citation></tp:nomenclature-citation-list></tp:nomenclature><tp:treatment-sec sec-type="material" id="SECID0EPHBI"><title>Type.</title><p><bold>Australia. Western Australia</bold>: ‘<italic>Drummond</italic>, <italic>n.</italic> 128, 175, 282; Champion Bay and Murchison river, <italic>Oldfield</italic>; also a few specimens mixed in <italic>Preiss’s n.</italic> 2249 from Sussex district.’ Murchison River. Thicket south of Collallia [Colalya Creek], [1859–1860] <italic>A.F. Oldfield 337</italic> (lectotype, here designated: <abbrev xmlns:xlink="http://www.w3.org/1999/xlink" content-type="institution" xlink:title="National Herbarium of Victoria" id="ABBRID0EBIBI" xlink:type="simple">MEL</abbrev> 2257568; isolectotype: K 000060047); Champion Bay, Western Australia, <italic>A.F. Oldfield s.n.</italic> (syntype: <abbrev xmlns:xlink="http://www.w3.org/1999/xlink" content-type="institution" xlink:title="National Herbarium of Victoria" id="ABBRID0EIIBI" xlink:type="simple">MEL</abbrev> 2257566); Swan River, [?1843–1844] <italic>J. Drummond [?3:]128</italic> (syntype: K 000060046); Swan River, [1844–1847] <italic>J. Drummond 4: 175</italic> (syntypes: BM 001041269, CGE, G 00358743, G 00358744, K 000060044, K 000060048, <abbrev xmlns:xlink="http://www.w3.org/1999/xlink" content-type="institution" xlink:title="National Herbarium of Victoria" id="ABBRID0ERIBI" xlink:type="simple">MEL</abbrev> 2295753, P 00712439, W); Swan River, [1842] <italic>J. Drummond 2: 282</italic> (syntypes: BM 001041268, CGE, G 00358741, G 00358742, K 000060042, K 000060045, OXF, <abbrev xmlns:xlink="http://www.w3.org/1999/xlink" content-type="institution" xlink:title="National Herbarium of Victoria" id="ABBRID0EYIBI" xlink:type="simple">MEL</abbrev> 2295752, P 00712440, W); districtus Sussex, 20 Dec 1839, <italic>L. Preiss 2249</italic> (excluded syntype: <abbrev xmlns:xlink="http://www.w3.org/1999/xlink" content-type="institution" xlink:title="National Herbarium of Victoria" id="ABBRID0E6IBI" xlink:type="simple">MEL</abbrev> 2295747 <italic>p.p.</italic>), = <italic><tp:taxon-name><tp:taxon-name-part taxon-name-part-type="genus" reg="Levenhookia">L.</tp:taxon-name-part> <tp:taxon-name-part taxon-name-part-type="species" reg="aestiva">aestiva</tp:taxon-name-part></tp:taxon-name></italic> [note: this gathering is also a syntype of <italic><tp:taxon-name><tp:taxon-name-part taxon-name-part-type="genus" reg="Levenhookia">L.</tp:taxon-name-part> <tp:taxon-name-part taxon-name-part-type="species" reg="preissii">preissii</tp:taxon-name-part></tp:taxon-name></italic>].</p></tp:treatment-sec><tp:treatment-sec sec-type="description" id="SECID0E3JBI"><title>Description.</title><p>Annual herb 2–10 cm high. Glandular hairs 0.15–0.5 mm long. Stem reddish brown to dark red, simple (rarely once-branched at base), glandular-hairy. Leaves cauline, scattered, reddish to reddish brown; lamina succulent, usually lanceolate, ovate or elliptic, sometimes obovate or narrowly oblanceolate, 1–8 mm long including the petiole, 0.5–3 mm wide, subacute or acute, glandular-hairy abaxially and on the margins (sometimes sparsely so). Flowers usually in umbels, sometimes in short racemes, 1–30 per plant; bracts succulent, lanceolate, ovate or elliptic (sometimes narrowly so), 1–7 mm long, glandular-hairy like the leaves; pedicels 0.5–5 mm long, glandular-hairy. Hypanthium globose, ellipsoid or obovoid, 0.7–2 mm long, 0.6–1.7 mm wide, glandular-hairy. Calyx lobes ± equal, 0.8–2 mm long, acute, glandular-hairy. Corolla bright pink (rarely white) with a yellow (rarely creamy white) throat and dark pink or pink-red throat markings on each lobe (rarely absent), white abaxially; lobes evenly arranged or ± paired vertically, spreading to scarcely recurved, obovate, emarginate, retuse or incised, glabrous or with sparse glandular hairs abaxially near the base; anterior (lower) lobes ± equal in size or scarcely longer and broader than the posterior (upper) pair, 2–5.5 mm long, 2–4.5 mm wide; posterior lobes 1.8–5 mm long 1.8–4 mm wide, basally connate for 0.5–1 mm; tube creamy white or yellowish with pink longitudinal streaks, 3–9 mm long, 1.7–5 mm longer than the calyx lobes, sparsely glandular-hairy distally. Labellum ventral, 0.9–1.2 mm long including a short claw to ca. 0.2 mm long; hood yellow (rarely creamy white), usually with dark maroon markings near the cleft, sparsely glandular-hairy (mostly abaxially); appendage at the cleft apex yellow, ovate, elliptic or oblong, 0.2–0.5 mm long, minutely papillate, sometimes also with 1 or 2 glandular hairs; basal appendages yellow, rounded, 0.2–0.4 mm long, minutely papillate. Column sheath bright yellow (rarely pale greenish yellow), glabrous, with rounded anterior and lateral lobes 0.2–0.5 mm high, connate with the posterior corolla lobes forming a smooth, thickened pad, pendulous appendages absent. Column yellow, adnate to the anterior side of the corolla tube, 4.2–10 mm long with the top 0.7–1.1 mm free and slightly forward-arched when enclosed by the labellum, sparsely glandular-hairy distally on the anterior side; stigmatic lobes to ca. 0.6 mm long, the lower-most sharply upturned and developing while the column is hooded, the uppermost incurved and developing later. Mature capsules and seed not seen.</p></tp:treatment-sec><tp:treatment-sec sec-type="Diagnostic features" id="SECID0EBKBI"><title>Diagnostic features.</title><p><italic><tp:taxon-name><tp:taxon-name-part taxon-name-part-type="genus" reg="Levenhookia">Levenhookia</tp:taxon-name-part> <tp:taxon-name-part taxon-name-part-type="species" reg="leptantha">leptantha</tp:taxon-name-part></tp:taxon-name></italic> has succulent floral bracts, a long (3–9 mm) corolla tube and comparatively short (0.8–2 mm long) calyx lobes, and minute glandular hairs at the tip of the column. Its corolla lobes are usually bright pink with a yellow base and the labellum has a morphologically distinct apical appendage that can be discerned on pressed material.</p></tp:treatment-sec><tp:treatment-sec sec-type="phenology" id="SECID0ESKBI"><title>Phenology.</title><p>Flowering from late August to October.</p></tp:treatment-sec><tp:treatment-sec sec-type="distribution" id="SECID0EXKBI"><title>Distribution.</title><p><italic><tp:taxon-name><tp:taxon-name-part taxon-name-part-type="genus" reg="Levenhookia">Levenhookia</tp:taxon-name-part> <tp:taxon-name-part taxon-name-part-type="species" reg="leptantha">leptantha</tp:taxon-name-part></tp:taxon-name></italic> is widespread in south-western Australia (Fig. <xref ref-type="fig" rid="F4">4C</xref>), although largely absent from the high rainfall zone, with most records occurring in the Geraldton Sandplains, Yalgoo, Avon Wheatbelt and Coolgardie bioregions. There are scattered occurrences in the Murchison and Mallee bioregions and an isolated record from the Swan Coastal Plain near Muchea.</p></tp:treatment-sec><tp:treatment-sec sec-type="habitat" id="SECID0EMLBI"><title>Habitat.</title><p><italic><tp:taxon-name><tp:taxon-name-part taxon-name-part-type="genus" reg="Levenhookia">Levenhookia</tp:taxon-name-part> <tp:taxon-name-part taxon-name-part-type="species" reg="leptantha">leptantha</tp:taxon-name-part></tp:taxon-name></italic> grows in sand, sandy loam, sand over clay or clay loam on plains and gentle hill-slopes, often in association with granite outcropping, salt lakes, creek-lines or seasonally wet claypans. Associated vegetation is varied and includes open <italic><tp:taxon-name><tp:taxon-name-part taxon-name-part-type="genus" reg="Eucalyptus">Eucalyptus</tp:taxon-name-part></tp:taxon-name></italic> woodland, mallee shrubland, tall shrubland or scrub with <italic><tp:taxon-name><tp:taxon-name-part taxon-name-part-type="genus" reg="Acacia">Acacia</tp:taxon-name-part></tp:taxon-name></italic>, <italic><tp:taxon-name><tp:taxon-name-part taxon-name-part-type="genus" reg="Allocasuarina">Allocasuarina</tp:taxon-name-part></tp:taxon-name></italic>, <italic><tp:taxon-name><tp:taxon-name-part taxon-name-part-type="genus" reg="Melaleuca">Melaleuca</tp:taxon-name-part></tp:taxon-name></italic> or <italic><tp:taxon-name><tp:taxon-name-part taxon-name-part-type="genus" reg="Eremophila">Eremophila</tp:taxon-name-part></tp:taxon-name></italic>, and halophytic dwarf shrubland. It is often found in more open areas of habitat growing with other ephemeral herbs.</p></tp:treatment-sec><tp:treatment-sec sec-type="conservation status" id="SECID0EANBI"><title>Conservation status.</title><p>This widespread species is not currently considered to be at risk (<xref ref-type="bibr" rid="B17">IUCN 2012</xref>: Least Concern).</p></tp:treatment-sec><tp:treatment-sec sec-type="etymology" id="SECID0EKNBI"><title>Etymology.</title><p>From the Greek <italic>lepto</italic>- (slender-) and <italic>anthos</italic> (flower): the flowers can appear narrow in pressed material due to their long and slender corolla tube.</p></tp:treatment-sec><tp:treatment-sec sec-type="Vernacular name" id="SECID0EUNBI"><title>Vernacular name.</title><p>Trumpet Stylewort (<xref ref-type="bibr" rid="B10">Erickson 1958</xref>).</p></tp:treatment-sec><tp:treatment-sec sec-type="Typification" id="SECID0E5NBI"><title>Typification.</title><p>Bentham examined several gatherings when describing <italic><tp:taxon-name><tp:taxon-name-part taxon-name-part-type="genus" reg="Levenhookia">L.</tp:taxon-name-part> <tp:taxon-name-part taxon-name-part-type="species" reg="leptantha">leptantha</tp:taxon-name-part></tp:taxon-name></italic>, including “a few specimens mixed in Preiss’s n. 2249” (a syntype of <italic><tp:taxon-name><tp:taxon-name-part taxon-name-part-type="genus" reg="Levenhookia">L.</tp:taxon-name-part> <tp:taxon-name-part taxon-name-part-type="species" reg="preissii">preissii</tp:taxon-name-part></tp:taxon-name></italic>). <abbrev xmlns:xlink="http://www.w3.org/1999/xlink" content-type="institution" xlink:title="National Herbarium of Victoria" id="ABBRID0E1OBI" xlink:type="simple">MEL</abbrev> 2295747 bears his corresponding annotation “These specimens seem rather to belong to <italic><tp:taxon-name><tp:taxon-name-part taxon-name-part-type="genus" reg="Levenhookia">L.</tp:taxon-name-part> <tp:taxon-name-part taxon-name-part-type="species" reg="leptantha">leptantha</tp:taxon-name-part></tp:taxon-name></italic>, the lower ones to <italic><tp:taxon-name><tp:taxon-name-part taxon-name-part-type="genus" reg="Levenhookia">L.</tp:taxon-name-part> <tp:taxon-name-part taxon-name-part-type="species" reg="preissii">preissii</tp:taxon-name-part></tp:taxon-name></italic>”; however, I am at a loss to explain Bentham’s interpretation of this material. All individuals on this sheet appear referable to <italic><tp:taxon-name><tp:taxon-name-part taxon-name-part-type="genus" reg="Levenhookia">L.</tp:taxon-name-part> <tp:taxon-name-part taxon-name-part-type="species" reg="aestiva">aestiva</tp:taxon-name-part></tp:taxon-name></italic> (refer to the typification section under <italic><tp:taxon-name><tp:taxon-name-part taxon-name-part-type="genus" reg="Levenhookia">L.</tp:taxon-name-part> <tp:taxon-name-part taxon-name-part-type="species" reg="preissii">preissii</tp:taxon-name-part></tp:taxon-name></italic>). A lectotype must therefore be selected from amongst the remaining material to fix the application of the name <italic><tp:taxon-name><tp:taxon-name-part taxon-name-part-type="genus" reg="Levenhookia">L.</tp:taxon-name-part> <tp:taxon-name-part taxon-name-part-type="species" reg="leptantha">leptantha</tp:taxon-name-part></tp:taxon-name></italic>. <abbrev xmlns:xlink="http://www.w3.org/1999/xlink" content-type="institution" xlink:title="National Herbarium of Victoria" id="ABBRID0EWQBI" xlink:type="simple">MEL</abbrev> 2257568 has been selected since it is the best quality material with specific locality information that was viewed by Bentham. It bears a Botanical Museum of Melbourne label with the locality “Murchison River” as given by Mueller, an Oldfield label with the annotation “337. Fl. Pink. Moist places. Thicket south of Collallia” [Colalya Creek, which drains into the Murchison River east of Meekatharra] and a slip with “Gerald river Murchison” in Bentham’s hand. Bentham also retained a subset of this material at K.</p></tp:treatment-sec><tp:treatment-sec sec-type="Illustrations" id="SECID0E2QBI"><title>Illustrations.</title><p>R. Erickson, Triggerplants 201, Pl. 57, No. 4 and 212, Pl. 59, Nos. 1–5. 1958 [only the free, distal portion of column depicted]; B.J. Grieve &amp; W.E. Blackall, How to know W. Austral. wildfl. 4: 766, no. 5. 1982.</p></tp:treatment-sec><tp:treatment-sec sec-type="material" id="SECID0EARBI"><title>Selected specimens examined.</title><p><bold>Australia. Western Australia</bold>: Bolgart, 40 km N of Perth, 29 Sep 1949, <italic>R. Erickson s.n.</italic> (<named-content xmlns:xlink="http://www.w3.org/1999/xlink" content-type="dwc:institutional_code" xlink:type="simple">PERTH</named-content>); ca. 100 km E of Southern Cross, 26 Sep 1997, <italic>B.A. Fuhrer 97/19</italic> (<named-content xmlns:xlink="http://www.w3.org/1999/xlink" content-type="dwc:institutional_code" xlink:type="simple">PERTH</named-content>); 29 miles [46.7 km] W of Mount Magnet, 11 Sep 1966, <italic>A.S. George 79676</italic> (<named-content xmlns:xlink="http://www.w3.org/1999/xlink" content-type="dwc:institutional_code" xlink:type="simple">PERTH</named-content>); Gayon Station, Cue Road, Mullewa, 19.4 km NE of Courin Hill, 8 Oct 2004, <italic>F. Hort</italic>, <italic>J. Hort &amp; J. Shanks 2340</italic> (<named-content xmlns:xlink="http://www.w3.org/1999/xlink" content-type="dwc:institutional_code" xlink:type="simple">PERTH</named-content>); Emu Rock, Holland Track, 6 km SW from Hyden Norseman Rd, 22 Sep 2005, <italic>R.W. Purdie 6097</italic> (<named-content xmlns:xlink="http://www.w3.org/1999/xlink" content-type="dwc:institutional_code" xlink:type="simple">CANB</named-content>, <named-content xmlns:xlink="http://www.w3.org/1999/xlink" content-type="dwc:institutional_code" xlink:type="simple">PERTH</named-content>); Avon Loc, 19405, 1 mile [1.6 km] SW of Manmanning, 7 Oct 1988, <italic>B.H. Smith 1101</italic> (BRI, <named-content xmlns:xlink="http://www.w3.org/1999/xlink" content-type="dwc:institutional_code" xlink:type="simple">CANB</named-content>, <abbrev xmlns:xlink="http://www.w3.org/1999/xlink" content-type="institution" xlink:title="National Herbarium of Victoria" id="ABBRID0EZSBI" xlink:type="simple">MEL</abbrev>); 850 m S along Wicherena Rd from Geraldton - Mt Magnet Rd, 12 Sep 1996, <italic>J.A. Wege 194A &amp; K.A. Shepherd</italic> (<named-content xmlns:xlink="http://www.w3.org/1999/xlink" content-type="dwc:institutional_code" xlink:type="simple">PERTH</named-content>); ca. 3.2 km E of Yellowdine on Great Eastern Highway, 13 Sep 2003, <italic>J.A. Wege 895 &amp; C. Wilkins</italic> (<named-content xmlns:xlink="http://www.w3.org/1999/xlink" content-type="dwc:institutional_code" xlink:type="simple">PERTH</named-content>); E of Canna Siding, 14 Sep 2011, <italic>J.A. Wege 1828 &amp; K.R. Thiele</italic> (<abbrev xmlns:xlink="http://www.w3.org/1999/xlink" content-type="institution" xlink:title="National Herbarium of Victoria" id="ABBRID0EOTBI" xlink:type="simple">MEL</abbrev>, <named-content xmlns:xlink="http://www.w3.org/1999/xlink" content-type="dwc:institutional_code" xlink:type="simple">PERTH</named-content>); ca. 3.1 km E of Great Northern Hwy on Goodlands Rd, NE of Jibberding Rocks, 12 Sep 2018, <italic>J.A. Wege 2063</italic> (<abbrev xmlns:xlink="http://www.w3.org/1999/xlink" content-type="institution" xlink:title="National Herbarium of Victoria" id="ABBRID0E1TBI" xlink:type="simple">MEL</abbrev>, <named-content xmlns:xlink="http://www.w3.org/1999/xlink" content-type="dwc:institutional_code" xlink:type="simple">PERTH</named-content>); Bungabandi Creek on Eurardy Station, N of the Murchison River, 30 Aug 2003, <italic>Wildflower Society of WA EURA 525</italic> (<named-content xmlns:xlink="http://www.w3.org/1999/xlink" content-type="dwc:institutional_code" xlink:type="simple">PERTH</named-content>).</p></tp:treatment-sec><tp:treatment-sec><!--Section generated to contain objects referenced in tp:taxon-treatment.--><fig id="F1" position="float" orientation="portrait"><object-id xmlns:xlink="http://www.w3.org/1999/xlink" content-type="doi" xlink:type="simple">10.3897/phytokeys.151.51909.figure1</object-id><object-id xmlns:xlink="http://www.w3.org/1999/xlink" content-type="arpha" xlink:type="simple">58881617-2A65-5C96-BA8C-7DADA66107DD</object-id><label>Figure 1.</label><caption><p><italic><tp:taxon-name><tp:taxon-name-part taxon-name-part-type="genus" reg="Levenhookia">Levenhookia</tp:taxon-name-part></tp:taxon-name></italic> is a genus of annual herbs endemic to Australia <bold>A</bold> distribution in temperate and semi-arid regions of Australia, scale bar 1000 km <bold>B</bold><italic><tp:taxon-name><tp:taxon-name-part taxon-name-part-type="genus" reg="Levenhookia">L.</tp:taxon-name-part> <tp:taxon-name-part taxon-name-part-type="species" reg="leptantha">leptantha</tp:taxon-name-part></tp:taxon-name></italic> (<italic>J.A. Wege 2063</italic>) <bold>C</bold><italic><tp:taxon-name><tp:taxon-name-part taxon-name-part-type="genus" reg="Levenhookia">L.</tp:taxon-name-part> <tp:taxon-name-part taxon-name-part-type="species" reg="pusilla">pusilla</tp:taxon-name-part></tp:taxon-name></italic> (<italic>J.A. Wege 1749 &amp; W.S. Armbruster</italic>) <bold>D</bold><italic><tp:taxon-name><tp:taxon-name-part taxon-name-part-type="genus" reg="Levenhookia">L.</tp:taxon-name-part> <tp:taxon-name-part taxon-name-part-type="species" reg="octomaculata">octomaculata</tp:taxon-name-part></tp:taxon-name></italic> (<italic>J.A. Wege 2074</italic>) <bold>E</bold><italic><tp:taxon-name><tp:taxon-name-part taxon-name-part-type="genus" reg="Levenhookia">L.</tp:taxon-name-part> <tp:taxon-name-part taxon-name-part-type="species" reg="pulcherrima">pulcherrima</tp:taxon-name-part></tp:taxon-name></italic> (<italic>J.A. Wege 1937</italic>). Photos by J.A. Wege.</p></caption><graphic xmlns:xlink="http://www.w3.org/1999/xlink" xlink:href="phytokeys-151-001-g001.jpg" position="float" orientation="portrait" xlink:type="simple" id="oo_420773.jpg"><uri content-type="original_file" xlink:type="simple">https://binary.pensoft.net/fig/420773</uri></graphic></fig><fig id="F2" position="float" orientation="portrait"><object-id xmlns:xlink="http://www.w3.org/1999/xlink" content-type="doi" xlink:type="simple">10.3897/phytokeys.151.51909.figure2</object-id><object-id xmlns:xlink="http://www.w3.org/1999/xlink" content-type="arpha" xlink:type="simple">AD0D1153-324B-5375-B8E3-CEBDAFDC167D</object-id><label>Figure 2.</label><caption><p>Labellum and column movement in <italic><tp:taxon-name><tp:taxon-name-part taxon-name-part-type="genus" reg="Levenhookia">Levenhookia</tp:taxon-name-part></tp:taxon-name></italic>. Black arrow = labellum hooded over column; white arrow = labellum ‘triggered’ to release column; yellow arrow = labellum repositioned following column release; blue arrow = column position immediately following release from labellum <bold>A</bold><italic><tp:taxon-name><tp:taxon-name-part taxon-name-part-type="genus" reg="Levenhookia">L.</tp:taxon-name-part> <tp:taxon-name-part taxon-name-part-type="species" reg="stipitata">stipitata</tp:taxon-name-part></tp:taxon-name></italic> (unvouchered, Augusta area, Western Australia) <bold>B</bold><italic><tp:taxon-name><tp:taxon-name-part taxon-name-part-type="genus" reg="Levenhookia">L.</tp:taxon-name-part> <tp:taxon-name-part taxon-name-part-type="species" reg="aestiva">aestiva</tp:taxon-name-part></tp:taxon-name></italic> (<italic>J.A. Wege 2090</italic>) <bold>C–E</bold><italic><tp:taxon-name><tp:taxon-name-part taxon-name-part-type="genus" reg="Levenhookia">L.</tp:taxon-name-part> <tp:taxon-name-part taxon-name-part-type="species" reg="leptantha">leptantha</tp:taxon-name-part></tp:taxon-name></italic> (<italic>J.A. Wege 2063</italic>), with labellum enclosing the column (C), triggered to release the column which moves to the opposite side of the flower (D) and subsequently repositioned (E) with the stigmatic lobes developed <bold>F</bold><italic><tp:taxon-name><tp:taxon-name-part taxon-name-part-type="genus" reg="Levenhookia">L.</tp:taxon-name-part> <tp:taxon-name-part taxon-name-part-type="species" reg="aestiva">aestiva</tp:taxon-name-part></tp:taxon-name></italic> (<italic>J.A. Wege 2090</italic>), labellum triggered with column momentum stopped by the sheath at the base of the corolla lobes <bold>G, H</bold><italic><tp:taxon-name><tp:taxon-name-part taxon-name-part-type="genus" reg="Levenhookia">L.</tp:taxon-name-part> <tp:taxon-name-part taxon-name-part-type="species" reg="pauciflora">pauciflora</tp:taxon-name-part></tp:taxon-name></italic> (at <italic>J.A. Wege 1071 &amp; C. Wilkins</italic>): note the unusual, distally-angled column and brush-tipped labellum <bold>I</bold><italic><tp:taxon-name><tp:taxon-name-part taxon-name-part-type="genus" reg="Levenhookia">L.</tp:taxon-name-part> <tp:taxon-name-part taxon-name-part-type="species" reg="murfetii">murfetii</tp:taxon-name-part></tp:taxon-name></italic> (<italic>J.A. Wege 2060</italic>): note the dorsal position of the labellum; <bold>J, K</bold><italic><tp:taxon-name><tp:taxon-name-part taxon-name-part-type="genus" reg="Levenhookia">L.</tp:taxon-name-part> <tp:taxon-name-part taxon-name-part-type="species" reg="dubia">dubia</tp:taxon-name-part></tp:taxon-name></italic>, with the labellum opening (but not otherwise moving) to release the column (<bold>K</bold>). Photos by R.W. Davis (<bold>A, B</bold>) and J.A. Wege (<bold>C–K</bold>).</p></caption><graphic xmlns:xlink="http://www.w3.org/1999/xlink" xlink:href="phytokeys-151-001-g002.jpg" position="float" orientation="portrait" xlink:type="simple" id="oo_420774.jpg"><uri content-type="original_file" xlink:type="simple">https://binary.pensoft.net/fig/420774</uri></graphic></fig><fig id="F4" position="float" orientation="portrait"><object-id xmlns:xlink="http://www.w3.org/1999/xlink" content-type="doi" xlink:type="simple">10.3897/phytokeys.151.51909.figure4</object-id><object-id xmlns:xlink="http://www.w3.org/1999/xlink" content-type="arpha" xlink:type="simple">2AD89FB2-E946-5D26-A89D-0D50EA96C64E</object-id><label>Figure 4.</label><caption><p>Comparative distributions and floral morphologies <bold>A, B</bold><italic><tp:taxon-name><tp:taxon-name-part taxon-name-part-type="genus" reg="Levenhookia">Levenhookia</tp:taxon-name-part> <tp:taxon-name-part taxon-name-part-type="species" reg="dubia">dubia</tp:taxon-name-part></tp:taxon-name></italic>, with a widespread distribution across southern Australia and flowers with acute calyx lobes and a simple, sessile labellum (<italic>K.R. Thiele 3360</italic>) <bold>C, D</bold><italic><tp:taxon-name><tp:taxon-name-part taxon-name-part-type="genus" reg="Levenhookia">L.</tp:taxon-name-part> <tp:taxon-name-part taxon-name-part-type="species" reg="leptantha">leptantha</tp:taxon-name-part></tp:taxon-name></italic>, a widespread Western Australian endemic with an exserted corolla tube and fleshy bracts (<italic>J.A. Wege 1828</italic>) <bold>E, F</bold><italic><tp:taxon-name><tp:taxon-name-part taxon-name-part-type="genus" reg="Levenhookia">L.</tp:taxon-name-part> <tp:taxon-name-part taxon-name-part-type="species" reg="pulcherrima">pulcherrima</tp:taxon-name-part></tp:taxon-name></italic>, a poorly-known Western Australian endemic with an exserted corolla tube and distinctive corolla lobe shape and markings (<italic>J.A. Wege 1937</italic>). Photos by K.R. Thiele (<bold>B, D</bold>) and J.A. Wege (<bold>F</bold>). Scale bar on maps 1000 km.</p></caption><graphic xmlns:xlink="http://www.w3.org/1999/xlink" xlink:href="phytokeys-151-001-g004.jpg" position="float" orientation="portrait" xlink:type="simple" id="oo_420776.jpg"><uri content-type="original_file" xlink:type="simple">https://binary.pensoft.net/fig/420776</uri></graphic></fig></tp:treatment-sec><ref-list><ref id="B17"><mixed-citation xmlns:xlink="http://www.w3.org/1999/xlink" xlink:type="simple"><institution xlink:type="simple">IUCN</institution> (<year>2012</year>) <source>IUCN Red List Categories and Criteria: version 3.1. IUCN Species Survival Commission.</source><publisher-name>IUCN Gland</publisher-name>, <publisher-loc>Switzerland and Cambridge, UK</publisher-loc>, <size units="page">30 pp</size>.</mixed-citation></ref><ref id="B10"><mixed-citation xmlns:xlink="http://www.w3.org/1999/xlink" xlink:type="simple"><person-group><name name-style="western"><surname>Erickson</surname><given-names>R</given-names></name></person-group> (<year>1958</year>) <source>Triggerplants.</source><publisher-name>Paterson Brokensha</publisher-name>, <publisher-loc>Perth</publisher-loc>, <size units="page">224 pp</size>.</mixed-citation></ref></ref-list></tp:taxon-treatment>
