# Supplementary material for: Styleworts under the microscope: a taxonomic account of Levenhookia (Stylidiaceae)
Source: PhytoKeys. 2020 Jun 12;151:1–47. doi: 10.3897/phytokeys.151.51909 (PMC7305247; doi:10.3897/phytokeys.151.51909)
Supplement: XML Treatment for Levenhookia pulcherrima [file phytokeys.151.51909-treatment7.xml]

<!DOCTYPE tp:taxon-treatment
  PUBLIC "-//TaxonX//DTD Taxonomic Treatment Publishing DTD v0 20100105//EN" "tax-treatment-NSO.dtd">
<tp:taxon-treatment xmlns:tp="http://www.plazi.org/taxpub"><tp:treatment-meta><kwd-group><label>Taxon classification</label><kwd><named-content xmlns:xlink="http://www.w3.org/1999/xlink" content-type="kingdom">Plantae</named-content></kwd><kwd><named-content xmlns:xlink="http://www.w3.org/1999/xlink" content-type="order">Asterales</named-content></kwd><kwd><named-content xmlns:xlink="http://www.w3.org/1999/xlink" content-type="family">Stylidiaceae</named-content></kwd></kwd-group><mixed-citation publication-type="journal"><person-group><name><surname>Wege</surname><given-names>Juliet A.</given-names></name></person-group><article-title>Styleworts under the microscope: a taxonomic account of <italic><tp:taxon-name><tp:taxon-name-part taxon-name-part-type="genus" reg="Levenhookia">Levenhookia</tp:taxon-name-part></tp:taxon-name></italic> (<tp:taxon-name><tp:taxon-name-part taxon-name-part-type="family">Stylidiaceae</tp:taxon-name-part></tp:taxon-name>)</article-title><source>PhytoKeys</source><day>12</day><month>6</month><year>2020</year><volume>151</volume><fpage>1</fpage><lpage>47</lpage><pub-id pub-id-type="doi">10.3897/phytokeys.151.51909</pub-id></mixed-citation></tp:treatment-meta><tp:nomenclature><label>6.</label><tp:taxon-name><object-id xmlns:xlink="http://www.w3.org/1999/xlink" content-type="arpha" xlink:type="simple">111768CF-84C2-5F31-88A9-38C1CF0863FC</object-id>
            <tp:taxon-name-part taxon-name-part-type="genus" reg="Levenhookia">Levenhookia</tp:taxon-name-part>
            <tp:taxon-name-part taxon-name-part-type="species" reg="pulcherrima">pulcherrima</tp:taxon-name-part>
          </tp:taxon-name><tp:taxon-authority>Carlquist, Aliso 7(1): 62–64, figs 118, 119. 1969</tp:taxon-authority><xref ref-type="fig" rid="F1">Figs 1E</xref><xref ref-type="fig" rid="F4">, 4F</xref></tp:nomenclature><tp:treatment-sec sec-type="material" id="SECID0EYVBI"><title>Type.</title><p><bold>Australia. Western Australia</bold>: Ongerup – Ravensthorpe Highway [precise locality withheld for conservation reasons], 8 Nov 1967, <italic>S. Carlquist 4027</italic> (holotype: RSA 0006328 image!; isotypes: <named-content xmlns:xlink="http://www.w3.org/1999/xlink" content-type="dwc:institutional_code" xlink:type="simple">AD</named-content> 97031212 image!, <named-content xmlns:xlink="http://www.w3.org/1999/xlink" content-type="dwc:institutional_code" xlink:type="simple">AD</named-content> 97133089 image!, B_10_0278639 image!, B_10_0278640 image!, BISH 1005114 image!, BRI-AQ0083605, <named-content xmlns:xlink="http://www.w3.org/1999/xlink" content-type="dwc:institutional_code" xlink:type="simple">CANB</named-content> 195627, CHR 198044 image!, CHR 207972 image!, DAO 000457402 image!, E 00279220 image!, E 00279219 image!, GH 00033479 image!, K 000060049, K 000355298, L 0001769 image!, <abbrev xmlns:xlink="http://www.w3.org/1999/xlink" content-type="institution" xlink:title="National Herbarium of Victoria" id="ABBRID0ERWBI" xlink:type="simple">MEL</abbrev> 2295755, <abbrev xmlns:xlink="http://www.w3.org/1999/xlink" content-type="institution" xlink:title="National Herbarium of Victoria" id="ABBRID0EWWBI" xlink:type="simple">MEL</abbrev> 2295756, MICH 1192769 image!, MO-797445 image!, NCU 00000328 image!, OSC 0001733 image!, <named-content xmlns:xlink="http://www.w3.org/1999/xlink" content-type="dwc:institutional_code" xlink:type="simple">PERTH</named-content> 01000284, <named-content xmlns:xlink="http://www.w3.org/1999/xlink" content-type="dwc:institutional_code" xlink:type="simple">PERTH</named-content> 01000292, RM 0004403 image!, UC <italic>n.v.</italic>, US <italic>n.v.</italic>).</p></tp:treatment-sec><tp:treatment-sec sec-type="description" id="SECID0EJXBI"><title>Description.</title><p>Annual herb 3–16 cm high. Glandular hairs 0.15–4 mm long. Stem dark red, often paler distally, simple or with porrect or ascending lateral branches, glandular-hairy. Leaves cauline, scattered, green adaxially, green or reddish abaxially; lamina oblanceolate to narrowly oblanceolate, lanceolate, ovate or elliptic, 4–22 mm long including the petiole, 1–5 mm wide, obtuse to subacute, sparsely glandular-hairy near the base on the margins and abaxial surface. Flowers in umbels, corymbs or a more elongated raceme, (1)3–ca. 100 per plant; bracts narrowly oblanceolate to almost linear, 4–20 mm long, glandular-hairy like the leaves; pedicels 0.5–4 mm long, glandular-hairy. Hypanthium depressed globose to globose or ellipsoid, 0.8–1.5 mm long, 0.7–1.3 mm wide, glandular-hairy. Calyx lobes subequal (with the anterior-most a little longer than the rest), 1.8–3.5 mm long, acute, sparsely to moderately glandular-hairy. Corolla bright to pale pink with a white throat (more rarely all white) and prominent dark pink markings on the posterior (upper) lobes; lobes paired vertically, spreading to scarcely recurved, obovate, incised or emarginate, usually with a few glandular hairs abaxially towards the base; anterior (lower) lobes slightly inwardly curved, a little longer and broader than the posterior (upper) lobes, 3.2–5 mm long, 2.5–3.6 mm wide; posterior lobes 3–4.5 mm long, 2.2–3.5 mm wide; tube 4.8–8 mm long, 2.5–5 mm longer than the calyx lobes, creamy white with pink-red longitudinal streaks, sparsely glandular-hairy distally. Labellum ventral, 1.3–2 mm long including a claw 0.2–0.4 mm long; hood purplish-red hood (drying dark red-maroon) with pinkish markings near the cleft, sparsely glandular-hairy abaxially, papillate adaxially along the margins of the cleft, cleft apex with a tuft of yellowish or whitish hairs; basal appendages creamy white, linear-subulate, 0.5–0.6 mm long. Column sheath creamy white, glabrous, with a narrowly triangular, obtuse, posterior lobe to 1 mm high and rounded anterior and lateral lobes 0.5–0.8 mm high, pendulous appendages absent. Column creamy-white, adnate to the anterior side of the corolla tube, 6.5–9 mm long with the top 1.5–2 mm free and angled toward the labellum, faintly constricted below the anthers, glabrous; stigmatic lobes to 1.2 mm long, apparently developing once the column has been exposed, the lowermost arching downwards, the uppermost straight to incurved. Capsule ovoid or globose, 2.5–4 mm long excluding calyx lobes. Seeds ca. 0.5 mm long, 0.3 mm wide.</p></tp:treatment-sec><tp:treatment-sec sec-type="Diagnostic features" id="SECID0EOXBI"><title>Diagnostic features.</title><p><italic><tp:taxon-name><tp:taxon-name-part taxon-name-part-type="genus" reg="Levenhookia">Levenhookia</tp:taxon-name-part> <tp:taxon-name-part taxon-name-part-type="species" reg="pulcherrima">pulcherrima</tp:taxon-name-part></tp:taxon-name></italic> has an exserted corolla tube that is 4.8–8 mm long, incised or emarginate corolla lobes with dark pink marking near the base of the upper pair, and a shortly-stalked labellum with linear-subulate basal appendages and a small tuft of hairs at the tip.</p></tp:treatment-sec><tp:treatment-sec sec-type="phenology" id="SECID0E6XBI"><title>Phenology.</title><p>Flowering from September to November; fruiting recorded from late October and November (and presumably extending into December).</p></tp:treatment-sec><tp:treatment-sec sec-type="distribution" id="SECID0EEYBI"><title>Distribution.</title><p><italic><tp:taxon-name><tp:taxon-name-part taxon-name-part-type="genus" reg="Levenhookia">Levenhookia</tp:taxon-name-part> <tp:taxon-name-part taxon-name-part-type="species" reg="pulcherrima">pulcherrima</tp:taxon-name-part></tp:taxon-name></italic> is endemic to south-western Australia (Fig. <xref ref-type="fig" rid="F4">4E</xref>), where a small number of populations have been recorded from the central Avon Wheatbelt between Northam, Kellerberrin and Pingelly, and the Esperance Plains, Mallee and Coolgardie bioregions, from near Ravensthorpe to east of Forrestania.</p></tp:treatment-sec><tp:treatment-sec sec-type="habitat" id="SECID0EZYBI"><title>Habitat.</title><p>This species grows in sand or loamy sand on floodplains, outwash hill-slopes or adjacent to granite outcropping. Associated vegetation includes <italic><tp:taxon-name><tp:taxon-name-part taxon-name-part-type="genus" reg="Acacia">Acacia</tp:taxon-name-part> <tp:taxon-name-part taxon-name-part-type="species" reg="acuminata">acuminata</tp:taxon-name-part></tp:taxon-name></italic> woodland, <italic><tp:taxon-name><tp:taxon-name-part taxon-name-part-type="genus" reg="Allocasuarina">Allocasuarina</tp:taxon-name-part></tp:taxon-name></italic> shrubland or scrub, mallee woodland or heath, or low open heath.</p></tp:treatment-sec><tp:treatment-sec sec-type="conservation status" id="SECID0ERZBI"><title>Conservation status.</title><p>This species is listed as Priority Three under Conservation Codes for Western Australian Flora (<xref ref-type="bibr" rid="B35">Western Australian Herbarium 1998–</xref>) (equivalent to <xref ref-type="bibr" rid="B17">IUCN (2012)</xref>: Data Deficient). It remains poorly-known despite the discovery of seven new populations through assessment of herbarium collections and recent field surveys. Obtaining population data for this species is difficult since it is most abundant following fire (e.g. <italic>J.A. Cochrane 6906 &amp; B. Davis</italic>, <named-content xmlns:xlink="http://www.w3.org/1999/xlink" content-type="dwc:institutional_code" xlink:type="simple">PERTH</named-content>; <italic>D.J. Edinger 935</italic>, <named-content xmlns:xlink="http://www.w3.org/1999/xlink" content-type="dwc:institutional_code" xlink:type="simple">PERTH</named-content>; <italic>G.J. Keighery 466</italic>, <named-content xmlns:xlink="http://www.w3.org/1999/xlink" content-type="dwc:institutional_code" xlink:type="simple">PERTH</named-content>). A new population was surprisingly discovered in 2014 in a botanically well-surveyed nature reserve in the Avon Wheatbelt (<italic>J. Borger &amp; N. Moore MC 9-1</italic>, <named-content xmlns:xlink="http://www.w3.org/1999/xlink" content-type="dwc:institutional_code" xlink:type="simple">PERTH</named-content>) growing in unburnt habitat adjacent to experimental patch burns, suggesting that the smoke from these fires may have triggered germination. It is not known how long the soil seed bank remains viable and, as such, inappropriate fire regimes may represent a threat to this species.</p></tp:treatment-sec><tp:treatment-sec sec-type="etymology" id="SECID0E21BI"><title>Etymology.</title><p>From the Latin <italic>pulcherrimus</italic> (prettiest).</p></tp:treatment-sec><tp:treatment-sec sec-type="Vernacular name" id="SECID0ED2BI"><title>Vernacular name.</title><p>Beautiful Stylewort.</p></tp:treatment-sec><tp:treatment-sec sec-type="notes" id="SECID0EI2BI"><title>Notes.</title><p>Several collections of <italic><tp:taxon-name><tp:taxon-name-part taxon-name-part-type="genus" reg="Levenhookia">L.</tp:taxon-name-part> <tp:taxon-name-part taxon-name-part-type="species" reg="pulcherrima">pulcherrima</tp:taxon-name-part></tp:taxon-name></italic> were previously misidentified as <italic><tp:taxon-name><tp:taxon-name-part taxon-name-part-type="genus" reg="Levenhookia">L.</tp:taxon-name-part> <tp:taxon-name-part taxon-name-part-type="species" reg="leptantha">leptantha</tp:taxon-name-part></tp:taxon-name></italic>, a species with a similarly long corolla tube. Pressed material of <italic><tp:taxon-name><tp:taxon-name-part taxon-name-part-type="genus" reg="Levenhookia">L.</tp:taxon-name-part> <tp:taxon-name-part taxon-name-part-type="species" reg="pulcherrima">pulcherrima</tp:taxon-name-part></tp:taxon-name></italic> can be separated from <italic><tp:taxon-name><tp:taxon-name-part taxon-name-part-type="genus" reg="Levenhookia">L.</tp:taxon-name-part> <tp:taxon-name-part taxon-name-part-type="species" reg="leptantha">leptantha</tp:taxon-name-part></tp:taxon-name></italic> by its mostly longer calyx lobes (1.8–3.5 mm cf. 0.8–2 mm) and morphologically distinct labellum, which has linear-subulate basal appendages and an apical tuft of hairs (cf. with rounded basal appendages and a small, glabrous apical appendage). <italic><tp:taxon-name><tp:taxon-name-part taxon-name-part-type="genus" reg="Levenhookia">Levenhookia</tp:taxon-name-part> <tp:taxon-name-part taxon-name-part-type="species" reg="pulcherrima">pulcherrima</tp:taxon-name-part></tp:taxon-name></italic> lacks the succulent leaves and bracts that characterise <italic><tp:taxon-name><tp:taxon-name-part taxon-name-part-type="genus" reg="Levenhookia">L.</tp:taxon-name-part> <tp:taxon-name-part taxon-name-part-type="species" reg="leptantha">leptantha</tp:taxon-name-part></tp:taxon-name></italic> and the posterior side of its column sheath has a prominent triangular lobe (cf. sheath connate with the posterior corolla lobes to form a smooth, yellow pad).</p><p>A small, fast-moving, solitary native bee was observed gleaning pollen at <italic>J.A. Wege 1937</italic>.</p></tp:treatment-sec><tp:treatment-sec sec-type="Illustrations" id="SECID0EU4BI"><title>Illustrations.</title><p>B.J. Grieve &amp; W.E. Blackall, How to know W. Austral. wildfl. 4: 766, no. 4. 1982 [anterior corolla lobes mislabelled as “posterior petals” and vice versa].</p></tp:treatment-sec><tp:treatment-sec sec-type="material" id="SECID0EZ4BI"><title>Selected specimens examined.</title><p><bold>Australia. Western Australia</bold>: [localities obfuscated for conservation reasons] W of Ravensthorpe, 11 Oct 1974, <italic>S. Carlquist 6000</italic> (<named-content xmlns:xlink="http://www.w3.org/1999/xlink" content-type="dwc:institutional_code" xlink:type="simple">PERTH</named-content>); Phillips River, 27 Nov 2007, <italic>J.A. Cochrane &amp; B. Davis JAC 6906</italic> (<named-content xmlns:xlink="http://www.w3.org/1999/xlink" content-type="dwc:institutional_code" xlink:type="simple">PERTH</named-content>); Northam, Oct 1973, <italic>G.J. Keighery 73.10/10</italic> (<named-content xmlns:xlink="http://www.w3.org/1999/xlink" content-type="dwc:institutional_code" xlink:type="simple">PERTH</named-content>); E of Lake King on Norseman Track, 27 Oct 1975, <italic>G.J. Keighery 466</italic> (<named-content xmlns:xlink="http://www.w3.org/1999/xlink" content-type="dwc:institutional_code" xlink:type="simple">PERTH</named-content>); Phillips River, 27 Oct 1997, <italic>B.J. Lepschi &amp; B.A. Fuhrer BJL 3755</italic> (<named-content xmlns:xlink="http://www.w3.org/1999/xlink" content-type="dwc:institutional_code" xlink:type="simple">CANB</named-content>, <abbrev xmlns:xlink="http://www.w3.org/1999/xlink" content-type="institution" xlink:title="National Herbarium of Victoria" id="ABBRID0EE6BI" xlink:type="simple">MEL</abbrev>, <named-content xmlns:xlink="http://www.w3.org/1999/xlink" content-type="dwc:institutional_code" xlink:type="simple">PERTH</named-content>); ENE of Lake King, 14 Nov 1979, <italic>K.R. Newbey 6533</italic> (<named-content xmlns:xlink="http://www.w3.org/1999/xlink" content-type="dwc:institutional_code" xlink:type="simple">PERTH</named-content>); SE of Tammin, 19 Sep 2014, <italic>J.A. Wege 1937</italic> (<abbrev xmlns:xlink="http://www.w3.org/1999/xlink" content-type="institution" xlink:title="National Herbarium of Victoria" id="ABBRID0EX6BI" xlink:type="simple">MEL</abbrev>, <named-content xmlns:xlink="http://www.w3.org/1999/xlink" content-type="dwc:institutional_code" xlink:type="simple">PERTH</named-content>); towards Ravensthorpe, 26 Oct 1968, <italic>J.W. Wrigley s.n.</italic> (<named-content xmlns:xlink="http://www.w3.org/1999/xlink" content-type="dwc:institutional_code" xlink:type="simple">CANB</named-content>).</p></tp:treatment-sec><tp:treatment-sec><!--Section generated to contain objects referenced in tp:taxon-treatment.--><fig id="F1" position="float" orientation="portrait"><object-id xmlns:xlink="http://www.w3.org/1999/xlink" content-type="doi" xlink:type="simple">10.3897/phytokeys.151.51909.figure1</object-id><object-id xmlns:xlink="http://www.w3.org/1999/xlink" content-type="arpha" xlink:type="simple">58881617-2A65-5C96-BA8C-7DADA66107DD</object-id><label>Figure 1.</label><caption><p><italic><tp:taxon-name><tp:taxon-name-part taxon-name-part-type="genus" reg="Levenhookia">Levenhookia</tp:taxon-name-part></tp:taxon-name></italic> is a genus of annual herbs endemic to Australia <bold>A</bold> distribution in temperate and semi-arid regions of Australia, scale bar 1000 km <bold>B</bold><italic><tp:taxon-name><tp:taxon-name-part taxon-name-part-type="genus" reg="Levenhookia">L.</tp:taxon-name-part> <tp:taxon-name-part taxon-name-part-type="species" reg="leptantha">leptantha</tp:taxon-name-part></tp:taxon-name></italic> (<italic>J.A. Wege 2063</italic>) <bold>C</bold><italic><tp:taxon-name><tp:taxon-name-part taxon-name-part-type="genus" reg="Levenhookia">L.</tp:taxon-name-part> <tp:taxon-name-part taxon-name-part-type="species" reg="pusilla">pusilla</tp:taxon-name-part></tp:taxon-name></italic> (<italic>J.A. Wege 1749 &amp; W.S. Armbruster</italic>) <bold>D</bold><italic><tp:taxon-name><tp:taxon-name-part taxon-name-part-type="genus" reg="Levenhookia">L.</tp:taxon-name-part> <tp:taxon-name-part taxon-name-part-type="species" reg="octomaculata">octomaculata</tp:taxon-name-part></tp:taxon-name></italic> (<italic>J.A. Wege 2074</italic>) <bold>E</bold><italic><tp:taxon-name><tp:taxon-name-part taxon-name-part-type="genus" reg="Levenhookia">L.</tp:taxon-name-part> <tp:taxon-name-part taxon-name-part-type="species" reg="pulcherrima">pulcherrima</tp:taxon-name-part></tp:taxon-name></italic> (<italic>J.A. Wege 1937</italic>). Photos by J.A. Wege.</p></caption><graphic xmlns:xlink="http://www.w3.org/1999/xlink" xlink:href="phytokeys-151-001-g001.jpg" position="float" orientation="portrait" xlink:type="simple" id="oo_420773.jpg"><uri content-type="original_file" xlink:type="simple">https://binary.pensoft.net/fig/420773</uri></graphic></fig><fig id="F4" position="float" orientation="portrait"><object-id xmlns:xlink="http://www.w3.org/1999/xlink" content-type="doi" xlink:type="simple">10.3897/phytokeys.151.51909.figure4</object-id><object-id xmlns:xlink="http://www.w3.org/1999/xlink" content-type="arpha" xlink:type="simple">2AD89FB2-E946-5D26-A89D-0D50EA96C64E</object-id><label>Figure 4.</label><caption><p>Comparative distributions and floral morphologies <bold>A, B</bold><italic><tp:taxon-name><tp:taxon-name-part taxon-name-part-type="genus" reg="Levenhookia">Levenhookia</tp:taxon-name-part> <tp:taxon-name-part taxon-name-part-type="species" reg="dubia">dubia</tp:taxon-name-part></tp:taxon-name></italic>, with a widespread distribution across southern Australia and flowers with acute calyx lobes and a simple, sessile labellum (<italic>K.R. Thiele 3360</italic>) <bold>C, D</bold><italic><tp:taxon-name><tp:taxon-name-part taxon-name-part-type="genus" reg="Levenhookia">L.</tp:taxon-name-part> <tp:taxon-name-part taxon-name-part-type="species" reg="leptantha">leptantha</tp:taxon-name-part></tp:taxon-name></italic>, a widespread Western Australian endemic with an exserted corolla tube and fleshy bracts (<italic>J.A. Wege 1828</italic>) <bold>E, F</bold><italic><tp:taxon-name><tp:taxon-name-part taxon-name-part-type="genus" reg="Levenhookia">L.</tp:taxon-name-part> <tp:taxon-name-part taxon-name-part-type="species" reg="pulcherrima">pulcherrima</tp:taxon-name-part></tp:taxon-name></italic>, a poorly-known Western Australian endemic with an exserted corolla tube and distinctive corolla lobe shape and markings (<italic>J.A. Wege 1937</italic>). Photos by K.R. Thiele (<bold>B, D</bold>) and J.A. Wege (<bold>F</bold>). Scale bar on maps 1000 km.</p></caption><graphic xmlns:xlink="http://www.w3.org/1999/xlink" xlink:href="phytokeys-151-001-g004.jpg" position="float" orientation="portrait" xlink:type="simple" id="oo_420776.jpg"><uri content-type="original_file" xlink:type="simple">https://binary.pensoft.net/fig/420776</uri></graphic></fig></tp:treatment-sec><ref-list><ref id="B35"><mixed-citation xmlns:xlink="http://www.w3.org/1999/xlink" xlink:type="simple"><institution xlink:type="simple">Western Australian Herbarium</institution> (<year>1998–</year>) FloraBase—the Western Australian Flora. Department of Biodiversity, Conservation and Attractions. <ext-link xlink:type="simple" ext-link-type="uri" xlink:href="https://florabase.dpaw.wa.gov.au/">https://florabase.dpaw.wa.gov.au/</ext-link> [accessed 02.02.2020]</mixed-citation></ref><ref id="B17"><mixed-citation xmlns:xlink="http://www.w3.org/1999/xlink" xlink:type="simple"><institution xlink:type="simple">IUCN</institution> (<year>2012</year>) <source>IUCN Red List Categories and Criteria: version 3.1. IUCN Species Survival Commission.</source><publisher-name>IUCN Gland</publisher-name>, <publisher-loc>Switzerland and Cambridge, UK</publisher-loc>, <size units="page">30 pp</size>.</mixed-citation></ref></ref-list></tp:taxon-treatment>
