# Supplementary material for: Styleworts under the microscope: a taxonomic account of Levenhookia (Stylidiaceae)
Source: PhytoKeys. 2020 Jun 12;151:1–47. doi: 10.3897/phytokeys.151.51909 (PMC7305247; doi:10.3897/phytokeys.151.51909)
Supplement: XML Treatment for Levenhookia pauciflora [file phytokeys.151.51909-treatment8.xml]

<!DOCTYPE tp:taxon-treatment
  PUBLIC "-//TaxonX//DTD Taxonomic Treatment Publishing DTD v0 20100105//EN" "tax-treatment-NSO.dtd">
<tp:taxon-treatment xmlns:tp="http://www.plazi.org/taxpub"><tp:treatment-meta><kwd-group><label>Taxon classification</label><kwd><named-content xmlns:xlink="http://www.w3.org/1999/xlink" content-type="kingdom">Plantae</named-content></kwd><kwd><named-content xmlns:xlink="http://www.w3.org/1999/xlink" content-type="order">Asterales</named-content></kwd><kwd><named-content xmlns:xlink="http://www.w3.org/1999/xlink" content-type="family">Stylidiaceae</named-content></kwd></kwd-group><mixed-citation publication-type="journal"><person-group><name><surname>Wege</surname><given-names>Juliet A.</given-names></name></person-group><article-title>Styleworts under the microscope: a taxonomic account of <italic><tp:taxon-name><tp:taxon-name-part taxon-name-part-type="genus" reg="Levenhookia">Levenhookia</tp:taxon-name-part></tp:taxon-name></italic> (<tp:taxon-name><tp:taxon-name-part taxon-name-part-type="family">Stylidiaceae</tp:taxon-name-part></tp:taxon-name>)</article-title><source>PhytoKeys</source><day>12</day><month>6</month><year>2020</year><volume>151</volume><fpage>1</fpage><lpage>47</lpage><pub-id pub-id-type="doi">10.3897/phytokeys.151.51909</pub-id></mixed-citation></tp:treatment-meta><tp:nomenclature><label>7.</label><tp:taxon-name><object-id xmlns:xlink="http://www.w3.org/1999/xlink" content-type="arpha" xlink:type="simple">50BE4731-0D03-55C8-A5DF-1B66013BA7F1</object-id>
            <tp:taxon-name-part taxon-name-part-type="genus" reg="Levenhookia">Levenhookia</tp:taxon-name-part>
            <tp:taxon-name-part taxon-name-part-type="species" reg="pauciflora">pauciflora</tp:taxon-name-part>
          </tp:taxon-name><tp:taxon-authority>Benth. in S.F.L. Endlicher, E. Fenzl, G. Bentham &amp; H.W. Schott, Enum. Pl.: 74. 1837</tp:taxon-authority><xref ref-type="fig" rid="F2">Figs 2G, H</xref><xref ref-type="fig" rid="F5">, 5B</xref><tp:nomenclature-citation-list><tp:nomenclature-citation><tp:taxon-name>
                <tp:taxon-name-part taxon-name-part-type="genus" reg="Leeuwenhoekia">Leeuwenhoekia</tp:taxon-name-part> <tp:taxon-name-part taxon-name-part-type="species" reg="pauciflora">pauciflora</tp:taxon-name-part></tp:taxon-name><comment>, orth. var.: A.P. De Candolle, Prodr. 7: 338. 1839.</comment></tp:nomenclature-citation><tp:nomenclature-citation><tp:taxon-name>
                <tp:taxon-name-part taxon-name-part-type="genus" reg="Levenhookia">Levenhookia</tp:taxon-name-part> <tp:taxon-name-part taxon-name-part-type="species" reg="stylidiodes">stylidiodes</tp:taxon-name-part></tp:taxon-name><comment>F.Muell., Fragm. 6(43): 77. 1867, as <tp:taxon-name><tp:taxon-name-part taxon-name-part-type="genus" reg="Leeuwenhoekia">Leeuwenhoekia</tp:taxon-name-part></tp:taxon-name>. Type. Australia. Western Australia: “In Australia occidentali a sinu regis Georgii saltem usque ad montes Stirling’s Range. F.M.” King George’s Sound, Oct 1867, <italic>F. Mueller s.n.</italic> (syntypes: K 000060051, K 000060052, <abbrev xmlns:xlink="http://www.w3.org/1999/xlink" content-type="institution" xlink:title="National Herbarium of Victoria" id="ABBRID0EXCCI" xlink:type="simple">MEL</abbrev> 2257553, <abbrev xmlns:xlink="http://www.w3.org/1999/xlink" content-type="institution" xlink:title="National Herbarium of Victoria" id="ABBRID0E3CCI" xlink:type="simple">MEL</abbrev> 2257555, <abbrev xmlns:xlink="http://www.w3.org/1999/xlink" content-type="institution" xlink:title="National Herbarium of Victoria" id="ABBRID0EBDCI" xlink:type="simple">MEL</abbrev> 2257556, <abbrev xmlns:xlink="http://www.w3.org/1999/xlink" content-type="institution" xlink:title="National Herbarium of Victoria" id="ABBRID0EGDCI" xlink:type="simple">MEL</abbrev> 2257557, <abbrev xmlns:xlink="http://www.w3.org/1999/xlink" content-type="institution" xlink:title="National Herbarium of Victoria" id="ABBRID0ELDCI" xlink:type="simple">MEL</abbrev> 2257558, <abbrev xmlns:xlink="http://www.w3.org/1999/xlink" content-type="institution" xlink:title="National Herbarium of Victoria" id="ABBRID0EQDCI" xlink:type="simple">MEL</abbrev> 2257559, <abbrev xmlns:xlink="http://www.w3.org/1999/xlink" content-type="institution" xlink:title="National Herbarium of Victoria" id="ABBRID0EVDCI" xlink:type="simple">MEL</abbrev> 2257560); Albany, Oct 1867, <italic>F. Mueller s.n.</italic> (syntype: <abbrev xmlns:xlink="http://www.w3.org/1999/xlink" content-type="institution" xlink:title="National Herbarium of Victoria" id="ABBRID0E3DCI" xlink:type="simple">MEL</abbrev> 2257551); King George’s Sound, [no date] <italic>F. Mueller s.n.</italic> (probable syntype: <abbrev xmlns:xlink="http://www.w3.org/1999/xlink" content-type="institution" xlink:title="National Herbarium of Victoria" id="ABBRID0EDECI" xlink:type="simple">MEL</abbrev> 2257557).</comment></tp:nomenclature-citation><tp:nomenclature-citation><tp:taxon-name>
                <tp:taxon-name-part taxon-name-part-type="genus" reg="Leewenhoekia">Leewenhoekia</tp:taxon-name-part> <tp:taxon-name-part taxon-name-part-type="species" reg="pauciflora">pauciflora</tp:taxon-name-part></tp:taxon-name><comment>, orth. var.: F. von Mueller, Syst. Census Austral. Pl.: 86. 1882.</comment></tp:nomenclature-citation><tp:nomenclature-citation><tp:taxon-name>
                <tp:taxon-name-part taxon-name-part-type="genus" reg="Levenhookia">Levenhookia</tp:taxon-name-part> <tp:taxon-name-part taxon-name-part-type="species" reg="stylidioides">stylidioides</tp:taxon-name-part></tp:taxon-name><comment>, orth. var.: B.D. Jackson, Index Kew. 2(3): 75. 1894.</comment></tp:nomenclature-citation></tp:nomenclature-citation-list></tp:nomenclature><tp:treatment-sec sec-type="material" id="SECID0EAFCI"><title>Type.</title><p><bold>Australia. Western Australia</bold>: King George’s Sound, [Jan 1834] <italic>K. von Hügel s.n.</italic> (holotype: W 0047174).</p></tp:treatment-sec><tp:treatment-sec sec-type="description" id="SECID0EKFCI"><title>Description.</title><p>Annual herb 2–12 cm high. Glandular hairs 0.1–0.3 mm long. Stem dark red, sometimes paler reddish-brown distally, simple (rarely branched at base), glandular-hairy and papillate. Leaves cauline, scattered, green, sometimes tinged red; lamina broadly to narrowly ovate or occasionally reniform, 1.2–8 mm long including the petiole, 0.8–4 mm wide, obtuse or rounded, sparsely glandular-hairy abaxially near the base and on the margins, sometimes apparently glabrous. Flowers in short racemes or umbels, 1–15 per plant; bracts narrowly oblanceolate to oblanceolate or linear, 1–8 mm long, sparsely glandular-hairy abaxially and on the margins; pedicels 1–5(8) mm long, glandular-hairy. Hypanthium depressed globose or globose, 0.7–2.5 mm long, 0.8–2 mm wide, glandular-hairy. Calyx lobes equal or subequal (with the anterior pair scarcely longer than the rest and rarely connate at base), 1–3 mm long, obtuse to subacute, sparsely glandular-hairy. Corolla creamy white prominent red markings towards the base of the lobes at the tips of the upper lobes, abaxial surface with a fine red midvein, throat yellow; lobes paired vertically, sparsely glandular-hairy abaxially; anterior (lower) lobes narrowly oblanceolate, geniculate, longer and broader than the posterior pair, 3–7 mm long, 1.3–3.5 mm wide, apiculate or obtuse; posterior (upper) lobes lanceolate or elliptic, 2.5–4.5 mm long, 0.9–2.2 mm wide, acuminate, acute or apiculate; tube 2–3.5 mm long, ± equal to or up to ca. 1.2 mm longer than the calyx lobes, sparsely glandular-hairy distally. Labellum ventral, 1.5–3 mm long including a 0.2–0.6 mm claw; hood dark reddish maroon with yellow markings near the cleft, sparsely glandular-hairy abaxially, with a brush-tipped appendage 0.9–1.3 mm long at the cleft apex; basal appendages creamy white, linear to linear-subulate, 0.7–1.2 mm long. Column sheath yellow, lopsided, pendulous appendages absent; posterior side with 4 basally connate lobes 0.3–0.8 mm high, the lateral pair tipped with glandular hairs; anterior side adnate to the column, with 1 or 2 minute lobes visible on the anterior side of the column. Column creamy yellow, 3.2–6.5 mm long, adnate to the anterior side of the corolla (including the tube, lobes and column sheath) with the top 1.5–3 mm free and sharply angled towards the labellum, constricted below a dilated tip, glabrous; stigmatic lobes to ca. 1 mm long, developing once the column has been exposed, straight to incurved. Capsule globose or ovoid, 2–3 mm long excluding calyx lobes. Seeds 0.3–0.5 mm long, 0.2–0.4 mm wide.</p></tp:treatment-sec><tp:treatment-sec sec-type="Diagnostic features" id="SECID0EPFCI"><title>Diagnostic features.</title><p><italic><tp:taxon-name><tp:taxon-name-part taxon-name-part-type="genus" reg="Levenhookia">Levenhookia</tp:taxon-name-part> <tp:taxon-name-part taxon-name-part-type="species" reg="pauciflora">pauciflora</tp:taxon-name-part></tp:taxon-name></italic> has a stem with both glandular hairs and minute papillae, creamy white corolla lobes with a fine red midvein on the undersurface, upper corolla lobes with pointed tips, and a brush-tipped appendage at the apex of the labellum cleft. Its column and column sheath morphology are diagnostic but less readily viewed on pressed material.</p></tp:treatment-sec><tp:treatment-sec sec-type="phenology" id="SECID0EAGCI"><title>Phenology.</title><p>Mostly flowering from September to early November (rarely in January as per type gathering); fruits have only been collected in October.</p></tp:treatment-sec><tp:treatment-sec sec-type="distribution" id="SECID0EFGCI"><title>Distribution.</title><p><italic><tp:taxon-name><tp:taxon-name-part taxon-name-part-type="genus" reg="Levenhookia">Levenhookia</tp:taxon-name-part> <tp:taxon-name-part taxon-name-part-type="species" reg="pauciflora">pauciflora</tp:taxon-name-part></tp:taxon-name></italic> is widespread in south-western Australia (Fig. <xref ref-type="fig" rid="F5">5A</xref>), extending from Badgingarra and Watheroo National Parks in the Geraldton Sandplains bioregion, south to Scott River National Park in the Warren bioregion, and east to Cape Arid National Park in the Esperance bioregion, with numerous records from the central Avon Wheatbelt and Mallee bioregions.</p><fig id="F5" position="float" orientation="portrait"><object-id xmlns:xlink="http://www.w3.org/1999/xlink" content-type="doi" xlink:type="simple">10.3897/phytokeys.151.51909.figure5</object-id><object-id xmlns:xlink="http://www.w3.org/1999/xlink" content-type="arpha" xlink:type="simple">585391FA-7E49-52E0-9766-A54C221DB42F</object-id><label>Figure 5.</label><caption><p>Comparative distributions and floral morphologies <bold>A, B</bold><italic><tp:taxon-name><tp:taxon-name-part taxon-name-part-type="genus" reg="Levenhookia">Levenhookia</tp:taxon-name-part> <tp:taxon-name-part taxon-name-part-type="species" reg="pauciflora">pauciflora</tp:taxon-name-part></tp:taxon-name></italic>, a Western Australian endemic with a brush-tipped labellum and distinctive corolla shape (<italic>J.A. Wege 1071 &amp; C. Wilkins</italic>) <bold>C, D</bold><italic><tp:taxon-name><tp:taxon-name-part taxon-name-part-type="genus" reg="Levenhookia">L.</tp:taxon-name-part> <tp:taxon-name-part taxon-name-part-type="species" reg="preissii">preissii</tp:taxon-name-part></tp:taxon-name></italic>, a poorly-known Western Australian endemic with distinctive corolla makings, rounded basal labellum appendages and a white, lopsided column sheath (unvouchered, from NW of Cooljarloo) <bold>E, F</bold><italic><tp:taxon-name><tp:taxon-name-part taxon-name-part-type="genus" reg="Levenhookia">L.</tp:taxon-name-part> <tp:taxon-name-part taxon-name-part-type="species" reg="aestiva">aestiva</tp:taxon-name-part></tp:taxon-name></italic>, a Western Australian endemic with oblong-subulate basal labellum appendages and a pink column sheath (<italic>J.A. Wege 2090</italic>). Photos by J.A. Wege (<bold>B</bold>), M. Matsuki (<bold>D</bold>) and R.W. Davis (<bold>F</bold>). Scale bar on maps 1000 km.</p></caption><graphic xmlns:xlink="http://www.w3.org/1999/xlink" xlink:href="phytokeys-151-001-g005.jpg" position="float" orientation="portrait" xlink:type="simple" id="oo_420777.jpg"><uri content-type="original_file" xlink:type="simple">https://binary.pensoft.net/fig/420777</uri></graphic></fig></tp:treatment-sec><tp:treatment-sec sec-type="habitat" id="SECID0EYICI"><title>Habitat.</title><p><italic><tp:taxon-name><tp:taxon-name-part taxon-name-part-type="genus" reg="Levenhookia">Levenhookia</tp:taxon-name-part> <tp:taxon-name-part taxon-name-part-type="species" reg="pauciflora">pauciflora</tp:taxon-name-part></tp:taxon-name></italic> is found on plains or hill-slopes in sand or clayey sand, sometimes with surface gravel or in association with granite outcropping. Associated vegetation is varied and includes heath, mallee shrubland, open <italic><tp:taxon-name><tp:taxon-name-part taxon-name-part-type="genus" reg="Eucalyptus">Eucalyptus</tp:taxon-name-part></tp:taxon-name></italic> or <italic><tp:taxon-name><tp:taxon-name-part taxon-name-part-type="genus" reg="Corymbia">Corymbia</tp:taxon-name-part></tp:taxon-name></italic> woodland, and scrub with emergent <italic><tp:taxon-name><tp:taxon-name-part taxon-name-part-type="genus" reg="Nuytsia">Nuytsia</tp:taxon-name-part></tp:taxon-name></italic> or <italic><tp:taxon-name><tp:taxon-name-part taxon-name-part-type="genus" reg="Banksia">Banksia</tp:taxon-name-part></tp:taxon-name></italic>.</p></tp:treatment-sec><tp:treatment-sec sec-type="conservation status" id="SECID0EFKCI"><title>Conservation status.</title><p>This is a widespread species that is not currently considered to be at risk (<xref ref-type="bibr" rid="B17">IUCN 2012</xref>: Least Concern).</p></tp:treatment-sec><tp:treatment-sec sec-type="etymology" id="SECID0EPKCI"><title>Etymology.</title><p>From the Latin <italic>paucus</italic> (few) and -<italic>florus</italic> (-flowered).</p></tp:treatment-sec><tp:treatment-sec sec-type="Vernacular name" id="SECID0EZKCI"><title>Vernacular name.</title><p>Deceptive Stylewort (<xref ref-type="bibr" rid="B10">Erickson 1958</xref>). The corolla lobes of this species are reminiscent of some triggerplants including <italic><tp:taxon-name><tp:taxon-name-part taxon-name-part-type="genus" reg="Stylidium">Stylidium</tp:taxon-name-part> <tp:taxon-name-part taxon-name-part-type="species" reg="petiolare">petiolare</tp:taxon-name-part></tp:taxon-name></italic> Sond., with which it can co-occur.</p></tp:treatment-sec><tp:treatment-sec sec-type="Typification" id="SECID0EOLCI"><title>Typification.</title><p>I annotated W 0047174 as a syntype during a visit to the Naturhistorisches Museum Wien in 2003 but have since failed to find any other duplicates of Hügel’s gathering. This sheet, which has been annotated by Bentham, is therefore regarded here as the holotype.</p></tp:treatment-sec><tp:treatment-sec sec-type="Illustrations" id="SECID0ETLCI"><title>Illustrations.</title><p>R. Erickson, Triggerplants 201, Pl. 57, No. 6 and 212, Pl. 59, Nos. 19–23. 1958 [column and sheath morphology inaccurately depicted]; B.J. Grieve &amp; W.E. Blackall, How to know W. Austral. wildfl. 4: 765, no. 2(1982); J. Wheeler, N. Marchant &amp; M. Lewington, Fl. South West 2: 902 (2002).</p></tp:treatment-sec><tp:treatment-sec sec-type="material" id="SECID0EYLCI"><title>Selected specimens examined.</title><p><bold>Australia. Western Australia</bold>: Watheroo National Park, 12 Sep 1993, <italic>K. Bremer &amp; M. Gustafsson 110</italic> (<named-content xmlns:xlink="http://www.w3.org/1999/xlink" content-type="dwc:institutional_code" xlink:type="simple">PERTH</named-content>); 20 km E of Lake Grace on road to Newdegate, 14 Sep 1993, <italic>K. Bremer &amp; M. Gustafsson 122</italic> (<named-content xmlns:xlink="http://www.w3.org/1999/xlink" content-type="dwc:institutional_code" xlink:type="simple">PERTH</named-content>); S Stirling sandplain, S of Stirling Range, 16 Oct 1951, <italic>R. Erickson s.n.</italic> (<named-content xmlns:xlink="http://www.w3.org/1999/xlink" content-type="dwc:institutional_code" xlink:type="simple">PERTH</named-content>); Mount Willying, N of Albany, 11 Oct 1969, <italic>A.S. George 9694</italic> (<named-content xmlns:xlink="http://www.w3.org/1999/xlink" content-type="dwc:institutional_code" xlink:type="simple">PERTH</named-content>); Flint State Forest, Metro Rd, 6.1 km S from Brookton Hwy, 12 Oct 2009, <italic>F. &amp; J. Hort 3478</italic> (<named-content xmlns:xlink="http://www.w3.org/1999/xlink" content-type="dwc:institutional_code" xlink:type="simple">PERTH</named-content>); Plains S of Blackwood River, 24 Oct 1948, <italic>R.D. Royce 2963</italic> (<named-content xmlns:xlink="http://www.w3.org/1999/xlink" content-type="dwc:institutional_code" xlink:type="simple">PERTH</named-content>); 14 km from Ravensthorpe towards Hopetoun, 12 Sep 1983, <italic>J. Taylor 1712 &amp; P. Ollerenshaw</italic> (<named-content xmlns:xlink="http://www.w3.org/1999/xlink" content-type="dwc:institutional_code" xlink:type="simple">CANB</named-content>); 3.7 km W along Cadda Rd from Brand Hwy, 23 Sep 1996, <italic>J.A. Wege 209 &amp; L. Cobb</italic> (<named-content xmlns:xlink="http://www.w3.org/1999/xlink" content-type="dwc:institutional_code" xlink:type="simple">PERTH</named-content>); 1.4 km E from NW boundary corner, Tarin Rock Nature Reserve, 21 Sep 1997, <italic>J.A. Wege</italic>, <italic>R. Butcher &amp; C. Wilkins JAW 358</italic> (<named-content xmlns:xlink="http://www.w3.org/1999/xlink" content-type="dwc:institutional_code" xlink:type="simple">PERTH</named-content>); 100 m E of Stockyard Rd on Merivale Rd, E of Esperance, 23 Sep 1997, <italic>J.A. Wege 363</italic>, <italic>R. Butcher &amp; C. Wilkins</italic> (<named-content xmlns:xlink="http://www.w3.org/1999/xlink" content-type="dwc:institutional_code" xlink:type="simple">PERTH</named-content>); 1.25 km E on Devil’s Creek Rd from Gairdner River Crossing, NW of Bremer Bay, 29 Sep 1997, <italic>J.A. Wege 380</italic>, <italic>R. Butcher &amp; C. Wilkins</italic> (<named-content xmlns:xlink="http://www.w3.org/1999/xlink" content-type="dwc:institutional_code" xlink:type="simple">PERTH</named-content>); ca. 1 km N of park boundary on Chester Pass Rd, Stirling Range National Park, 30 Oct 2003, <italic>J.A. Wege 1071 &amp; C. Wilkins</italic> (<named-content xmlns:xlink="http://www.w3.org/1999/xlink" content-type="dwc:institutional_code" xlink:type="simple">PERTH</named-content>); 8 miles [12.9 km] W of Israelite Bay, 1 Oct 1968, <italic>P.G. Wilson 8148</italic> (<named-content xmlns:xlink="http://www.w3.org/1999/xlink" content-type="dwc:institutional_code" xlink:type="simple">AD</named-content>, <named-content xmlns:xlink="http://www.w3.org/1999/xlink" content-type="dwc:institutional_code" xlink:type="simple">CANB</named-content>, <abbrev xmlns:xlink="http://www.w3.org/1999/xlink" content-type="institution" xlink:title="National Herbarium of Victoria" id="ABBRID0EGPCI" xlink:type="simple">MEL</abbrev>, <named-content xmlns:xlink="http://www.w3.org/1999/xlink" content-type="dwc:institutional_code" xlink:type="simple">PERTH</named-content>).</p></tp:treatment-sec><tp:treatment-sec><!--Section generated to contain objects referenced in tp:taxon-treatment.--><fig id="F2" position="float" orientation="portrait"><object-id xmlns:xlink="http://www.w3.org/1999/xlink" content-type="doi" xlink:type="simple">10.3897/phytokeys.151.51909.figure2</object-id><object-id xmlns:xlink="http://www.w3.org/1999/xlink" content-type="arpha" xlink:type="simple">AD0D1153-324B-5375-B8E3-CEBDAFDC167D</object-id><label>Figure 2.</label><caption><p>Labellum and column movement in <italic><tp:taxon-name><tp:taxon-name-part taxon-name-part-type="genus" reg="Levenhookia">Levenhookia</tp:taxon-name-part></tp:taxon-name></italic>. Black arrow = labellum hooded over column; white arrow = labellum ‘triggered’ to release column; yellow arrow = labellum repositioned following column release; blue arrow = column position immediately following release from labellum <bold>A</bold><italic><tp:taxon-name><tp:taxon-name-part taxon-name-part-type="genus" reg="Levenhookia">L.</tp:taxon-name-part> <tp:taxon-name-part taxon-name-part-type="species" reg="stipitata">stipitata</tp:taxon-name-part></tp:taxon-name></italic> (unvouchered, Augusta area, Western Australia) <bold>B</bold><italic><tp:taxon-name><tp:taxon-name-part taxon-name-part-type="genus" reg="Levenhookia">L.</tp:taxon-name-part> <tp:taxon-name-part taxon-name-part-type="species" reg="aestiva">aestiva</tp:taxon-name-part></tp:taxon-name></italic> (<italic>J.A. Wege 2090</italic>) <bold>C–E</bold><italic><tp:taxon-name><tp:taxon-name-part taxon-name-part-type="genus" reg="Levenhookia">L.</tp:taxon-name-part> <tp:taxon-name-part taxon-name-part-type="species" reg="leptantha">leptantha</tp:taxon-name-part></tp:taxon-name></italic> (<italic>J.A. Wege 2063</italic>), with labellum enclosing the column (C), triggered to release the column which moves to the opposite side of the flower (D) and subsequently repositioned (E) with the stigmatic lobes developed <bold>F</bold><italic><tp:taxon-name><tp:taxon-name-part taxon-name-part-type="genus" reg="Levenhookia">L.</tp:taxon-name-part> <tp:taxon-name-part taxon-name-part-type="species" reg="aestiva">aestiva</tp:taxon-name-part></tp:taxon-name></italic> (<italic>J.A. Wege 2090</italic>), labellum triggered with column momentum stopped by the sheath at the base of the corolla lobes <bold>G, H</bold><italic><tp:taxon-name><tp:taxon-name-part taxon-name-part-type="genus" reg="Levenhookia">L.</tp:taxon-name-part> <tp:taxon-name-part taxon-name-part-type="species" reg="pauciflora">pauciflora</tp:taxon-name-part></tp:taxon-name></italic> (at <italic>J.A. Wege 1071 &amp; C. Wilkins</italic>): note the unusual, distally-angled column and brush-tipped labellum <bold>I</bold><italic><tp:taxon-name><tp:taxon-name-part taxon-name-part-type="genus" reg="Levenhookia">L.</tp:taxon-name-part> <tp:taxon-name-part taxon-name-part-type="species" reg="murfetii">murfetii</tp:taxon-name-part></tp:taxon-name></italic> (<italic>J.A. Wege 2060</italic>): note the dorsal position of the labellum; <bold>J, K</bold><italic><tp:taxon-name><tp:taxon-name-part taxon-name-part-type="genus" reg="Levenhookia">L.</tp:taxon-name-part> <tp:taxon-name-part taxon-name-part-type="species" reg="dubia">dubia</tp:taxon-name-part></tp:taxon-name></italic>, with the labellum opening (but not otherwise moving) to release the column (<bold>K</bold>). Photos by R.W. Davis (<bold>A, B</bold>) and J.A. Wege (<bold>C–K</bold>).</p></caption><graphic xmlns:xlink="http://www.w3.org/1999/xlink" xlink:href="phytokeys-151-001-g002.jpg" position="float" orientation="portrait" xlink:type="simple" id="oo_420774.jpg"><uri content-type="original_file" xlink:type="simple">https://binary.pensoft.net/fig/420774</uri></graphic></fig></tp:treatment-sec><ref-list><ref id="B17"><mixed-citation xmlns:xlink="http://www.w3.org/1999/xlink" xlink:type="simple"><institution xlink:type="simple">IUCN</institution> (<year>2012</year>) <source>IUCN Red List Categories and Criteria: version 3.1. IUCN Species Survival Commission.</source><publisher-name>IUCN Gland</publisher-name>, <publisher-loc>Switzerland and Cambridge, UK</publisher-loc>, <size units="page">30 pp</size>.</mixed-citation></ref><ref id="B10"><mixed-citation xmlns:xlink="http://www.w3.org/1999/xlink" xlink:type="simple"><person-group><name name-style="western"><surname>Erickson</surname><given-names>R</given-names></name></person-group> (<year>1958</year>) <source>Triggerplants.</source><publisher-name>Paterson Brokensha</publisher-name>, <publisher-loc>Perth</publisher-loc>, <size units="page">224 pp</size>.</mixed-citation></ref></ref-list></tp:taxon-treatment>
