# Supplementary material for: Styleworts under the microscope: a taxonomic account of Levenhookia (Stylidiaceae)
Source: PhytoKeys. 2020 Jun 12;151:1–47. doi: 10.3897/phytokeys.151.51909 (PMC7305247; doi:10.3897/phytokeys.151.51909)
Supplement: XML Treatment for Levenhookia preissii [file phytokeys.151.51909-treatment9.xml]

<!DOCTYPE tp:taxon-treatment
  PUBLIC "-//TaxonX//DTD Taxonomic Treatment Publishing DTD v0 20100105//EN" "tax-treatment-NSO.dtd">
<tp:taxon-treatment xmlns:tp="http://www.plazi.org/taxpub"><tp:treatment-meta><kwd-group><label>Taxon classification</label><kwd><named-content xmlns:xlink="http://www.w3.org/1999/xlink" content-type="kingdom">Plantae</named-content></kwd><kwd><named-content xmlns:xlink="http://www.w3.org/1999/xlink" content-type="order">Asterales</named-content></kwd><kwd><named-content xmlns:xlink="http://www.w3.org/1999/xlink" content-type="family">Stylidiaceae</named-content></kwd></kwd-group><mixed-citation publication-type="journal"><person-group><name><surname>Wege</surname><given-names>Juliet A.</given-names></name></person-group><article-title>Styleworts under the microscope: a taxonomic account of <italic><tp:taxon-name><tp:taxon-name-part taxon-name-part-type="genus" reg="Levenhookia">Levenhookia</tp:taxon-name-part></tp:taxon-name></italic> (<tp:taxon-name><tp:taxon-name-part taxon-name-part-type="family">Stylidiaceae</tp:taxon-name-part></tp:taxon-name>)</article-title><source>PhytoKeys</source><day>12</day><month>6</month><year>2020</year><volume>151</volume><fpage>1</fpage><lpage>47</lpage><pub-id pub-id-type="doi">10.3897/phytokeys.151.51909</pub-id></mixed-citation></tp:treatment-meta><tp:nomenclature><label>8.</label><tp:taxon-name><object-id xmlns:xlink="http://www.w3.org/1999/xlink" content-type="arpha" xlink:type="simple">1B79092C-310F-5833-BD01-4217EEE0EA8F</object-id>
            <tp:taxon-name-part taxon-name-part-type="genus" reg="Levenhookia">Levenhookia</tp:taxon-name-part>
            <tp:taxon-name-part taxon-name-part-type="species" reg="preissii">preissii</tp:taxon-name-part>
          </tp:taxon-name><tp:taxon-authority>(Sond.) F.Muell., Fragm. 4(27): 94, 1864, as Leewenhoekia</tp:taxon-authority><xref ref-type="fig" rid="F5">Fig. 5D</xref><tp:nomenclature-citation-list><tp:nomenclature-citation><tp:taxon-name>
                <tp:taxon-name-part taxon-name-part-type="genus" reg="Coleostylis">Coleostylis</tp:taxon-name-part> <tp:taxon-name-part taxon-name-part-type="species" reg="preissii">preissii</tp:taxon-name-part></tp:taxon-name><comment>Sond., in J.G.C. Lehmann, Pl. Preiss. 1(3): 391. 1845.</comment></tp:nomenclature-citation><tp:nomenclature-citation><tp:taxon-name>
                <tp:taxon-name-part taxon-name-part-type="genus" reg="Leewenhoekia">Leewenhoekia</tp:taxon-name-part> <tp:taxon-name-part taxon-name-part-type="species" reg="preissii">preissii</tp:taxon-name-part></tp:taxon-name><comment>, orth. var.: F. von Mueller, Syst. Census Austral. Pl.: 86. 1882.</comment></tp:nomenclature-citation></tp:nomenclature-citation-list></tp:nomenclature><tp:treatment-sec sec-type="material" id="SECID0EYRCI"><title>Type.</title><p><bold>Australia. Western Australia</bold>: Swan River, [1841] <italic>J. Drummond 1: 515</italic> (lectotype, here designated: BM 000984007; isolectotypes: G 00342974 image!, G 00342988 image!, K 000060074, K 000060076, <abbrev xmlns:xlink="http://www.w3.org/1999/xlink" content-type="institution" xlink:title="National Herbarium of Victoria" id="ABBRID0ECSCI" xlink:type="simple">MEL</abbrev> 2295745, <abbrev xmlns:xlink="http://www.w3.org/1999/xlink" content-type="institution" xlink:title="National Herbarium of Victoria" id="ABBRID0EHSCI" xlink:type="simple">MEL</abbrev> 2295746, OXF, P 00712441 image!, P 00712444 image!, P 00712443 image!, W [2 sheets]); In arenosis cis oppidulum Guildford, 12 Jan 1840, <italic>L. Preiss 2250</italic> (syntypes: G 00358747 image!, G 00358748 image!, K 000060078 [as Preiss 842], LD 1730899 image!, <abbrev xmlns:xlink="http://www.w3.org/1999/xlink" content-type="institution" xlink:title="National Herbarium of Victoria" id="ABBRID0EOSCI" xlink:type="simple">MEL</abbrev> 2295748, <abbrev xmlns:xlink="http://www.w3.org/1999/xlink" content-type="institution" xlink:title="National Herbarium of Victoria" id="ABBRID0ETSCI" xlink:type="simple">MEL</abbrev> 2295750B [top individual], P 00712442 image!, TCD [as Preiss 842], W); In arenosis districtus Sussex, 20 Dec 1839, <italic>L. Preiss 2249</italic> (syntypes: FI 012788!, G 00358745 image!, G 00358746 image!, K 000060077 [as Preiss 895], LD 1753988 image!, <abbrev xmlns:xlink="http://www.w3.org/1999/xlink" content-type="institution" xlink:title="National Herbarium of Victoria" id="ABBRID0E1SCI" xlink:type="simple">MEL</abbrev> 2295747, <abbrev xmlns:xlink="http://www.w3.org/1999/xlink" content-type="institution" xlink:title="National Herbarium of Victoria" id="ABBRID0E6SCI" xlink:type="simple">MEL</abbrev> 2295749A [2 upper individuals], <abbrev xmlns:xlink="http://www.w3.org/1999/xlink" content-type="institution" xlink:title="National Herbarium of Victoria" id="ABBRID0EETCI" xlink:type="simple">MEL</abbrev> 2295750A [lower 3 individuals], P 00712441 image!, TCD [as Preiss 895], W [3 sheets]), = <italic><tp:taxon-name><tp:taxon-name-part taxon-name-part-type="genus" reg="Levenhookia">L.</tp:taxon-name-part> <tp:taxon-name-part taxon-name-part-type="species" reg="aestiva">aestiva</tp:taxon-name-part></tp:taxon-name></italic> Wege.</p></tp:treatment-sec><tp:treatment-sec sec-type="description" id="SECID0EUTCI"><title>Description.</title><p>Annual herb 6–16 cm high. Glandular hairs somewhat viscid, 0.1–0.5 mm long. Stem pale greenish brown to reddish brown, simple or branched to varying degrees with porrect or ascending lateral branches, glandular-hairy. Leaves cauline, scattered, green or green with a red tinge, glandular-hairy on the margins and abaxially, with a few hairs adaxially (mostly towards the base); lamina narrowly oblanceolate to oblanceolate or narrowly lanceolate, 6–22 mm long including the petiole, 0.9–3 mm wide, acute to subacute with a blunt tip. Flowers in racemes (inflorescence corymbose in few-flowered individuals), ca. 10–200<sup>+</sup> per plant; bracts narrowly oblanceolate, narrowly lanceolate or ± linear, 1.5–12 mm long, glandular-hairy like the leaves; pedicels 0.5–6 mm long, glandular-hairy. Hypanthium depressed globose to globose, ellipsoid or ovoid, 0.5–1.5 mm long, 0.4–1.5 mm wide, glandular-hairy. Calyx lobes subequal (with the anterior pair 0.5–1 mm longer than the rest and sometimes connate basally), 1.3–3 mm long, acute, glandular-hairy. Corolla pink with dark pink speckles mostly confined to the posterior (upper) lobes, paler abaxially; lobes ± paired vertically or sometimes with the lower pair spreading, ca. 3–4.5 mm long, ca. 1.5–2.5 mm wide, sparsely glandular-hairy abaxially towards the base; anterior lobes elliptic or obovate with a slender claw, ± equal in length to the posterior pair, rounded or subacute; posterior lobes obovate (with a broad but short claw?), bluntly pointed, sometimes gently recurved; tube white, 2–4.5 mm long, exserted 0.5–2 mm beyond the calyx lobes, sparsely glandular-hairy distally. Labellum ventral, ca. 3–4.2 mm long including a 1.2–1.7 mm long claw; hood pink with dark purplish (drying red-maroon) markings, minutely papillate, with a few glandular hairs abaxially; basal appendages yellow or white, ± elliptic, 0.4–0.7 mm long, rounded, minutely papillate; appendage at the cleft apex pink, elliptic to narrowly obovate, 0.7–1.5 mm long, 0.4–0.6 mm wide, obtuse, glabrous. Column sheath white, glabrous, lopsided, ca. 0.5–0.7 mm high on the anterior side, connate with the posterior corolla lobes, with a thickened rim bearing 3 pendulous appendages on the inside. Column white basally, pinkish distally, free, gently forward-arched when enclosed by the labellum, slender but slightly thickened distally, 4.5–7.2 mm long, glabrous; stigmatic lobes to 1.2 mm long, incurved, apparently maturing subsequent to pollen release. Capsule ovoid, ca. 2.5–3 mm long excluding calyx lobes. Seeds 0.4–0.5 mm long, 0.2–0.3 mm wide.</p></tp:treatment-sec><tp:treatment-sec sec-type="Diagnostic features" id="SECID0E3TCI"><title>Diagnostic features.</title><p><italic><tp:taxon-name><tp:taxon-name-part taxon-name-part-type="genus" reg="Levenhookia">Levenhookia</tp:taxon-name-part> <tp:taxon-name-part taxon-name-part-type="species" reg="preissii">preissii</tp:taxon-name-part></tp:taxon-name></italic> has a long (2–4.5 mm) corolla tube that is exerted beyond the calyx lobes, pink corolla lobes with speckled markings, a long labellum (ca. 3–4.2 mm) with rounded basal appendages and a prominent (0.7–1.5 mm long) apical appendage, and a 4.5–7.2 mm long column subtended by a lopsided column sheath. Its racemes are usually quite elongated (especially in floriferous individuals).</p></tp:treatment-sec><tp:treatment-sec sec-type="phenology" id="SECID0ENUCI"><title>Phenology.</title><p>Flowering from late October to January; fruiting in December and January.</p></tp:treatment-sec><tp:treatment-sec sec-type="distribution" id="SECID0ESUCI"><title>Distribution.</title><p><italic><tp:taxon-name><tp:taxon-name-part taxon-name-part-type="genus" reg="Levenhookia">Levenhookia</tp:taxon-name-part> <tp:taxon-name-part taxon-name-part-type="species" reg="preissii">preissii</tp:taxon-name-part></tp:taxon-name></italic> is endemic to south-western Australia (Fig. <xref ref-type="fig" rid="F5">5C</xref>), where it is restricted to the Swan Coastal Plain bioregion. It is currently known from north-west of Cataby and the Perth metropolitan area, although historical records indicate a distribution that extends south to the Pinjarra area.</p></tp:treatment-sec><tp:treatment-sec sec-type="habitat" id="SECID0EHVCI"><title>Habitat.</title><p>This species grows in sand in seasonally-wet habitats or near watercourses, swamps and minor drainage channels in heath or tall shrubland. Associated species include <italic><tp:taxon-name><tp:taxon-name-part taxon-name-part-type="genus" reg="Banksia">Banksia</tp:taxon-name-part> <tp:taxon-name-part taxon-name-part-type="species" reg="telmatiaea">telmatiaea</tp:taxon-name-part></tp:taxon-name></italic>, <italic><tp:taxon-name><tp:taxon-name-part taxon-name-part-type="genus" reg="Beaufortia">Beaufortia</tp:taxon-name-part> <tp:taxon-name-part taxon-name-part-type="species" reg="squarrosa">squarrosa</tp:taxon-name-part></tp:taxon-name></italic>, <italic><tp:taxon-name><tp:taxon-name-part taxon-name-part-type="genus" reg="Hypocalymma">Hypocalymma</tp:taxon-name-part> <tp:taxon-name-part taxon-name-part-type="species" reg="angustifolium">angustifolium</tp:taxon-name-part></tp:taxon-name></italic>, <italic><tp:taxon-name><tp:taxon-name-part taxon-name-part-type="genus" reg="Melaleuca">Melaleuca</tp:taxon-name-part> <tp:taxon-name-part taxon-name-part-type="species" reg="viminea">viminea</tp:taxon-name-part></tp:taxon-name></italic>, <italic><tp:taxon-name><tp:taxon-name-part taxon-name-part-type="genus" reg="Melaleuca">M.</tp:taxon-name-part> <tp:taxon-name-part taxon-name-part-type="species" reg="seriata">seriata</tp:taxon-name-part></tp:taxon-name></italic>, <italic><tp:taxon-name><tp:taxon-name-part taxon-name-part-type="genus" reg="Regelia">Regelia</tp:taxon-name-part> <tp:taxon-name-part taxon-name-part-type="species" reg="ciliata">ciliata</tp:taxon-name-part></tp:taxon-name></italic> and <italic><tp:taxon-name><tp:taxon-name-part taxon-name-part-type="genus" reg="Verticordia">Verticordia</tp:taxon-name-part> <tp:taxon-name-part taxon-name-part-type="species" reg="densiflora">densiflora</tp:taxon-name-part></tp:taxon-name></italic>.</p></tp:treatment-sec><tp:treatment-sec sec-type="conservation status" id="SECID0E1XCI"><title>Conservation status.</title><p><italic><tp:taxon-name><tp:taxon-name-part taxon-name-part-type="genus" reg="Levenhookia">Levenhookia</tp:taxon-name-part> <tp:taxon-name-part taxon-name-part-type="species" reg="preissii">preissii</tp:taxon-name-part></tp:taxon-name></italic> was recently listed as Priority One under Conservation Codes for Western Australian Flora (<xref ref-type="bibr" rid="B35">Western Australian Herbarium 1998–</xref>; equivalent to <xref ref-type="bibr" rid="B17">IUCN (2012)</xref>: Data Deficient). It is currently known from two bushland fragments in Perth and from an area north-west of Cataby that is subject to mining. Few plants have been noted with the exception of <italic>B.J. Keighery 2546</italic>, which was collected the year following a summer fire. The optimal time for survey and conservation assessment is during peak flowering (between mid-November and mid-December), following a summer or autumn fire.</p></tp:treatment-sec><tp:treatment-sec sec-type="etymology" id="SECID0EVYCI"><title>Etymology.</title><p>Honours Johann August Ludwig Preiss (1811–1883), who collected extensively in south-western Australia between 4 December 1838 and 8 January 1842 (<xref ref-type="bibr" rid="B14">George 2009</xref>). These collections formed the basis for Lehmann’s <italic><tp:taxon-name><tp:taxon-name-part taxon-name-part-type="kingdom">Plantae</tp:taxon-name-part></tp:taxon-name><tp:taxon-name>Preissianae</tp:taxon-name></italic>, a landmark work on Western Australian botany in which a suite of <tp:taxon-name><tp:taxon-name-part taxon-name-part-type="family">Stylidiaceae</tp:taxon-name-part></tp:taxon-name> taxa were described (<xref ref-type="bibr" rid="B30">Sonder 1845</xref>).</p></tp:treatment-sec><tp:treatment-sec sec-type="Vernacular name" id="SECID0ERZCI"><title>Vernacular name.</title><p>Preiss’s Stylewort (<xref ref-type="bibr" rid="B10">Erickson 1958</xref>).</p></tp:treatment-sec><tp:treatment-sec sec-type="Typification" id="SECID0E2ZCI"><title>Typification.</title><p>Sonder based his description of <italic><tp:taxon-name><tp:taxon-name-part taxon-name-part-type="genus" reg="Coleostylis">Coleostylis</tp:taxon-name-part> <tp:taxon-name-part taxon-name-part-type="species" reg="preissii">preissii</tp:taxon-name-part></tp:taxon-name></italic> on three separate gatherings of which <italic>Preiss 2250</italic> (from the Perth suburb of Guildford) and <italic>Drummond 515</italic> (‘Swan River’) are comparable; however, <italic>Preiss 2249</italic> (from the more southerly ‘Sussex District’, i.e. between Capel and Toby’s Inlet: see <xref ref-type="bibr" rid="B19">Marchant 1990</xref>) represents a distinct species. Lectotypification is necessary to fix the application of the name <italic><tp:taxon-name><tp:taxon-name-part taxon-name-part-type="genus" reg="Levenhookia">L.</tp:taxon-name-part> <tp:taxon-name-part taxon-name-part-type="species" reg="preissii">preissii</tp:taxon-name-part></tp:taxon-name></italic>.</p><p>Sonder viewed material of both Preiss gatherings at LD and in his personal herbarium, which is now at <abbrev xmlns:xlink="http://www.w3.org/1999/xlink" content-type="institution" xlink:title="National Herbarium of Victoria" id="ABBRID0ED2CI" xlink:type="simple">MEL</abbrev>. The LD material is fragmentary, comprising one or two inflorescence portions. The Preiss material at <abbrev xmlns:xlink="http://www.w3.org/1999/xlink" content-type="institution" xlink:title="National Herbarium of Victoria" id="ABBRID0EI2CI" xlink:type="simple">MEL</abbrev> is more complete but difficult to interpret—there are few readily visible flowers, labelling is ambiguous and one of the sheets (<abbrev xmlns:xlink="http://www.w3.org/1999/xlink" content-type="institution" xlink:title="National Herbarium of Victoria" id="ABBRID0EN2CI" xlink:type="simple">MEL</abbrev> 2295750) contains material from both gatherings. This sheet includes four individuals, several floral dissections and Sonder’s sketches and notes (which indicate that he observed differences in labellum size and appendage morphology between the two gatherings). The uppermost individual belongs to <italic>Preiss 2250</italic>, while the remaining three individuals appear to match <italic>Preiss 2249</italic>. I have not been able to confidently assign all fragments contained in the attached packet, but I have separated several that seem to be referable to <italic>Preiss 2250</italic>, including dissected flowers. I have been unable to find a dissection for <italic>Preiss 2249</italic> despite Sonder’s floral sketches.</p><p>Given the difficulties associated with interpreting the Preiss material at <abbrev xmlns:xlink="http://www.w3.org/1999/xlink" content-type="institution" xlink:title="National Herbarium of Victoria" id="ABBRID0E32CI" xlink:type="simple">MEL</abbrev>, the fragmentary nature of the duplicates at LD and, indeed, the generally poor quality of the material, I have made the pragmatic decision to lectotypify on the Drummond gathering despite its lack of precise locality. Based on our present day understanding of the species and Drummond’s collecting trips (see <xref ref-type="bibr" rid="B14">George 2009</xref>), it is likely to have been collected from the Perth region. BM 000984007 is designated as the lectotype: it comprises four, mostly complete individuals with ample floral material, a small packet with some fragments and a pink annotation slip with the name ‘<tp:taxon-name><tp:taxon-name-part taxon-name-part-type="genus" reg="Coleostylis">Coleostylis</tp:taxon-name-part></tp:taxon-name> racemiflora Sond.’ in Sonder’s hand (an earlier manuscript name that he also wrote on a subset of material at LD and <abbrev xmlns:xlink="http://www.w3.org/1999/xlink" content-type="institution" xlink:title="National Herbarium of Victoria" id="ABBRID0EL3CI" xlink:type="simple">MEL</abbrev>, but subsequently amended). <abbrev xmlns:xlink="http://www.w3.org/1999/xlink" content-type="institution" xlink:title="National Herbarium of Victoria" id="ABBRID0EQ3CI" xlink:type="simple">MEL</abbrev> 2295746, from Sonder’s Herbarium, is interpreted as a likely duplicate given that there is an original label with the collector and number (although a photocopy of the <italic>Preiss 2249</italic> and <italic>2250</italic> label from <abbrev xmlns:xlink="http://www.w3.org/1999/xlink" content-type="institution" xlink:title="National Herbarium of Victoria" id="ABBRID0EZ3CI" xlink:type="simple">MEL</abbrev> 2295750 is also affixed to this sheet). <abbrev xmlns:xlink="http://www.w3.org/1999/xlink" content-type="institution" xlink:title="National Herbarium of Victoria" id="ABBRID0E53CI" xlink:type="simple">MEL</abbrev> 2295745 is also a duplicate—it has a label in Mueller’s hand and was seen by Bentham for <italic>Flora Australiensis</italic>, although it does not bear Sonder’s script (although is databased as belonging to Sonder’s Herbarium).</p></tp:treatment-sec><tp:treatment-sec sec-type="notes" id="SECID0EF4CI"><title>Notes.</title><p>There are several morphological features that support a narrower circumscription of <italic><tp:taxon-name><tp:taxon-name-part taxon-name-part-type="genus" reg="Levenhookia">L.</tp:taxon-name-part> <tp:taxon-name-part taxon-name-part-type="species" reg="preissii">preissii</tp:taxon-name-part></tp:taxon-name></italic> and the recognition of <italic><tp:taxon-name><tp:taxon-name-part taxon-name-part-type="genus" reg="Levenhookia">L.</tp:taxon-name-part> <tp:taxon-name-part taxon-name-part-type="species" reg="aestiva">aestiva</tp:taxon-name-part></tp:taxon-name></italic> as a distinct species (refer to the comparative notes provided under <italic><tp:taxon-name><tp:taxon-name-part taxon-name-part-type="genus" reg="Levenhookia">L.</tp:taxon-name-part> <tp:taxon-name-part taxon-name-part-type="species" reg="aestiva">aestiva</tp:taxon-name-part></tp:taxon-name></italic>). The two species are geographically separated: historical records of <italic><tp:taxon-name><tp:taxon-name-part taxon-name-part-type="genus" reg="Levenhookia">L.</tp:taxon-name-part> <tp:taxon-name-part taxon-name-part-type="species" reg="preissii">preissii</tp:taxon-name-part></tp:taxon-name></italic> extend as far south as the Serpentine and Murray River area near Pinjarra, while the northern-most records of <italic><tp:taxon-name><tp:taxon-name-part taxon-name-part-type="genus" reg="Levenhookia">L.</tp:taxon-name-part> <tp:taxon-name-part taxon-name-part-type="species" reg="aestiva">aestiva</tp:taxon-name-part></tp:taxon-name></italic> are from the Preston River area east of Bunbury.</p></tp:treatment-sec><tp:treatment-sec sec-type="Illustrations" id="SECID0EC6CI"><title>Illustrations.</title><p>L. Diels &amp; E. Pritzel, Bot. Jahrb. Syst. 35: 598, fig. 67 D–G (1905) [reproduced by J. Mildbraed in H.G.A. Engler, Pflanzenr. 35: 29, fig. 10D–G]; R. Erickson, Triggerplants 201, Pl. 57, No. 7 and 212, Pl. 59, Nos. 11–18 [column sheath not clearly depicted].</p></tp:treatment-sec><tp:treatment-sec sec-type="material" id="SECID0EH6CI"><title>Specimens examined.</title><p><bold>Australia. Western Australia</bold>: [precise localities obfuscated for conservation reasons] Guildford, 5 Jan 1951, <italic>Anonymous s.n.</italic> (<named-content xmlns:xlink="http://www.w3.org/1999/xlink" content-type="dwc:institutional_code" xlink:type="simple">PERTH</named-content>); Bayswater, Dec 1901, <italic>C. Andrews s.n.</italic> (<named-content xmlns:xlink="http://www.w3.org/1999/xlink" content-type="dwc:institutional_code" xlink:type="simple">PERTH</named-content>); Bullsbrook area, 28 Dec 1971, <italic>N.T. Burbidge 7960</italic> (<named-content xmlns:xlink="http://www.w3.org/1999/xlink" content-type="dwc:institutional_code" xlink:type="simple">CANB</named-content>); Bayswater, Dec 1900, <italic>Dr Diels &amp; Pritzel 409</italic> (<named-content xmlns:xlink="http://www.w3.org/1999/xlink" content-type="dwc:institutional_code" xlink:type="simple">PERTH</named-content>); Guildford, Jan 1954, <italic>R. Erickson s.n.</italic> (<named-content xmlns:xlink="http://www.w3.org/1999/xlink" content-type="dwc:institutional_code" xlink:type="simple">PERTH</named-content>); Cannington, Oct 1898, <italic>R. Helms s.n.</italic> (<named-content xmlns:xlink="http://www.w3.org/1999/xlink" content-type="dwc:institutional_code" xlink:type="simple">PERTH</named-content>); Perth Airport, 20 Oct 1994, <italic>B.J. Keighery 2546</italic> (<named-content xmlns:xlink="http://www.w3.org/1999/xlink" content-type="dwc:institutional_code" xlink:type="simple">PERTH</named-content>); NW of Cooljarloo, 1 Dec 2014, <italic>M. Matsuki 197A</italic> (<named-content xmlns:xlink="http://www.w3.org/1999/xlink" content-type="dwc:institutional_code" xlink:type="simple">PERTH</named-content>); Cannington, 14 Dec 1898, <italic>A. Morrison s.n.</italic> (BRI, <named-content xmlns:xlink="http://www.w3.org/1999/xlink" content-type="dwc:institutional_code" xlink:type="simple">CANB</named-content>, <named-content xmlns:xlink="http://www.w3.org/1999/xlink" content-type="dwc:institutional_code" xlink:type="simple">PERTH</named-content>); Bayswater, 9 Jan 1899, <italic>A. Morrison s.n.</italic> (<named-content xmlns:xlink="http://www.w3.org/1999/xlink" content-type="dwc:institutional_code" xlink:type="simple">PERTH</named-content>); Serpentine River, 1 Dec 1877, <italic>F. von Mueller s.n.</italic> (<abbrev xmlns:xlink="http://www.w3.org/1999/xlink" content-type="institution" xlink:title="National Herbarium of Victoria" id="ABBRID0E3BDI" xlink:type="simple">MEL</abbrev>); Murray River district, Dec 1900, <italic>E. Pritzel 128</italic> (<named-content xmlns:xlink="http://www.w3.org/1999/xlink" content-type="dwc:institutional_code" xlink:type="simple">PERTH</named-content>); Bayswater, 26 Dec 1924, <italic>O.H. Sargent s.n.</italic> (<named-content xmlns:xlink="http://www.w3.org/1999/xlink" content-type="dwc:institutional_code" xlink:type="simple">PERTH</named-content>); [SE of Cervantes], 24 Nov 2005, <italic>G. Woodman Opp 5</italic> (<named-content xmlns:xlink="http://www.w3.org/1999/xlink" content-type="dwc:institutional_code" xlink:type="simple">PERTH</named-content>); Leeming, 17 Dec 2011, <italic>J.E. Wajon JEW 2533</italic> (<named-content xmlns:xlink="http://www.w3.org/1999/xlink" content-type="dwc:institutional_code" xlink:type="simple">PERTH</named-content>).</p></tp:treatment-sec><tp:treatment-sec><!--Section generated to contain objects referenced in tp:taxon-treatment.--><fig id="F5" position="float" orientation="portrait"><object-id xmlns:xlink="http://www.w3.org/1999/xlink" content-type="doi" xlink:type="simple">10.3897/phytokeys.151.51909.figure5</object-id><object-id xmlns:xlink="http://www.w3.org/1999/xlink" content-type="arpha" xlink:type="simple">585391FA-7E49-52E0-9766-A54C221DB42F</object-id><label>Figure 5.</label><caption><p>Comparative distributions and floral morphologies <bold>A, B</bold><italic><tp:taxon-name><tp:taxon-name-part taxon-name-part-type="genus" reg="Levenhookia">Levenhookia</tp:taxon-name-part> <tp:taxon-name-part taxon-name-part-type="species" reg="pauciflora">pauciflora</tp:taxon-name-part></tp:taxon-name></italic>, a Western Australian endemic with a brush-tipped labellum and distinctive corolla shape (<italic>J.A. Wege 1071 &amp; C. Wilkins</italic>) <bold>C, D</bold><italic><tp:taxon-name><tp:taxon-name-part taxon-name-part-type="genus" reg="Levenhookia">L.</tp:taxon-name-part> <tp:taxon-name-part taxon-name-part-type="species" reg="preissii">preissii</tp:taxon-name-part></tp:taxon-name></italic>, a poorly-known Western Australian endemic with distinctive corolla makings, rounded basal labellum appendages and a white, lopsided column sheath (unvouchered, from NW of Cooljarloo) <bold>E, F</bold><italic><tp:taxon-name><tp:taxon-name-part taxon-name-part-type="genus" reg="Levenhookia">L.</tp:taxon-name-part> <tp:taxon-name-part taxon-name-part-type="species" reg="aestiva">aestiva</tp:taxon-name-part></tp:taxon-name></italic>, a Western Australian endemic with oblong-subulate basal labellum appendages and a pink column sheath (<italic>J.A. Wege 2090</italic>). Photos by J.A. Wege (<bold>B</bold>), M. Matsuki (<bold>D</bold>) and R.W. Davis (<bold>F</bold>). Scale bar on maps 1000 km.</p></caption><graphic xmlns:xlink="http://www.w3.org/1999/xlink" xlink:href="phytokeys-151-001-g005.jpg" position="float" orientation="portrait" xlink:type="simple" id="oo_420777.jpg"><uri content-type="original_file" xlink:type="simple">https://binary.pensoft.net/fig/420777</uri></graphic></fig></tp:treatment-sec><ref-list><ref id="B35"><mixed-citation xmlns:xlink="http://www.w3.org/1999/xlink" xlink:type="simple"><institution xlink:type="simple">Western Australian Herbarium</institution> (<year>1998–</year>) FloraBase—the Western Australian Flora. Department of Biodiversity, Conservation and Attractions. <ext-link xlink:type="simple" ext-link-type="uri" xlink:href="https://florabase.dpaw.wa.gov.au/">https://florabase.dpaw.wa.gov.au/</ext-link> [accessed 02.02.2020]</mixed-citation></ref><ref id="B17"><mixed-citation xmlns:xlink="http://www.w3.org/1999/xlink" xlink:type="simple"><institution xlink:type="simple">IUCN</institution> (<year>2012</year>) <source>IUCN Red List Categories and Criteria: version 3.1. IUCN Species Survival Commission.</source><publisher-name>IUCN Gland</publisher-name>, <publisher-loc>Switzerland and Cambridge, UK</publisher-loc>, <size units="page">30 pp</size>.</mixed-citation></ref><ref id="B14"><mixed-citation xmlns:xlink="http://www.w3.org/1999/xlink" xlink:type="simple"><person-group><name name-style="western"><surname>George</surname><given-names>AS</given-names></name></person-group> (<year>2009</year>) <source>Australian Botanist’s Companion.</source><publisher-name>Four Gables Press</publisher-name>, <publisher-loc>Kardinya, Western Australia</publisher-loc>, <size units="page">671 pp</size>.</mixed-citation></ref><ref id="B30"><mixed-citation xmlns:xlink="http://www.w3.org/1999/xlink" xlink:type="simple"><person-group><name name-style="western"><surname>Sonder</surname><given-names>OG</given-names></name></person-group> (<year>1845</year>) <article-title>Stylideae.</article-title> In: <person-group><name name-style="western"><surname>Lehmann</surname><given-names>C</given-names></name></person-group> (<role>Ed.</role>) <issue-title>PlantaePreissianae 1.</issue-title><source>Meissneri, Hamburg, Germany</source>, <fpage>370</fpage>–<lpage>393</lpage>. <ext-link xlink:type="simple" ext-link-type="uri" xlink:href="https://biodiversitylibrary.org/page/498543">https://biodiversitylibrary.org/page/498543</ext-link></mixed-citation></ref><ref id="B10"><mixed-citation xmlns:xlink="http://www.w3.org/1999/xlink" xlink:type="simple"><person-group><name name-style="western"><surname>Erickson</surname><given-names>R</given-names></name></person-group> (<year>1958</year>) <source>Triggerplants.</source><publisher-name>Paterson Brokensha</publisher-name>, <publisher-loc>Perth</publisher-loc>, <size units="page">224 pp</size>.</mixed-citation></ref><ref id="B19"><mixed-citation xmlns:xlink="http://www.w3.org/1999/xlink" xlink:type="simple"><person-group><name name-style="western"><surname>Marchant</surname><given-names>NG</given-names></name></person-group> (<year>1990</year>) <article-title>The Western Australian collecting localities of J.A.L. Preiss.</article-title> In: <person-group><name name-style="western"><surname>Short</surname><given-names>PS</given-names></name></person-group> (<role>Ed.</role>) <issue-title>History of Systematic Botany in Australasia.</issue-title><source>Australian Systematic Botany Society Inc., South Yarra, Victoria</source>, <fpage>131</fpage>–<lpage>135</lpage>.</mixed-citation></ref></ref-list></tp:taxon-treatment>
