# Supplementary material for: Styleworts under the microscope: a taxonomic account of Levenhookia (Stylidiaceae)
Source: PhytoKeys. 2020 Jun 12;151:1–47. doi: 10.3897/phytokeys.151.51909 (PMC7305247; doi:10.3897/phytokeys.151.51909)
Supplement: XML Treatment for Levenhookia aestiva [file phytokeys.151.51909-treatment10.xml]

<!DOCTYPE tp:taxon-treatment
  PUBLIC "-//TaxonX//DTD Taxonomic Treatment Publishing DTD v0 20100105//EN" "tax-treatment-NSO.dtd">
<tp:taxon-treatment xmlns:tp="http://www.plazi.org/taxpub"><tp:treatment-meta><kwd-group><label>Taxon classification</label><kwd><named-content xmlns:xlink="http://www.w3.org/1999/xlink" content-type="kingdom">Plantae</named-content></kwd><kwd><named-content xmlns:xlink="http://www.w3.org/1999/xlink" content-type="order">Asterales</named-content></kwd><kwd><named-content xmlns:xlink="http://www.w3.org/1999/xlink" content-type="family">Stylidiaceae</named-content></kwd></kwd-group><mixed-citation publication-type="journal"><person-group><name><surname>Wege</surname><given-names>Juliet A.</given-names></name></person-group><article-title>Styleworts under the microscope: a taxonomic account of <italic><tp:taxon-name><tp:taxon-name-part taxon-name-part-type="genus" reg="Levenhookia">Levenhookia</tp:taxon-name-part></tp:taxon-name></italic> (<tp:taxon-name><tp:taxon-name-part taxon-name-part-type="family">Stylidiaceae</tp:taxon-name-part></tp:taxon-name>)</article-title><source>PhytoKeys</source><day>12</day><month>6</month><year>2020</year><volume>151</volume><fpage>1</fpage><lpage>47</lpage><pub-id pub-id-type="doi">10.3897/phytokeys.151.51909</pub-id></mixed-citation></tp:treatment-meta><tp:nomenclature><label>9.</label><tp:taxon-name><object-id xmlns:xlink="http://www.w3.org/1999/xlink" content-type="arpha" xlink:type="simple">7E81FDCD-E7E4-515B-A209-3F8F92951170</object-id>
            <tp:taxon-name-part taxon-name-part-type="genus" reg="Levenhookia">Levenhookia</tp:taxon-name-part>
            <tp:taxon-name-part taxon-name-part-type="species" reg="aestiva">aestiva</tp:taxon-name-part>
            <object-id xmlns:xlink="http://www.w3.org/1999/xlink" content-type="ipni" xlink:type="simple">urn:lsid:ipni.org:names:77209908-1</object-id>
          </tp:taxon-name><tp:taxon-authority>Wege</tp:taxon-authority><tp:taxon-status xmlns:xlink="http://www.w3.org/1999/xlink" xlink:type="simple">sp. nov.</tp:taxon-status><xref ref-type="fig" rid="F2">Figs 2B</xref><xref ref-type="fig" rid="F5">, 5F</xref><xref ref-type="fig" rid="F6">, 6.</xref><tp:nomenclature-citation-list><tp:nomenclature-citation><tp:taxon-name>
                <tp:taxon-name-part taxon-name-part-type="genus" reg="Levenhookia">Levenhookia</tp:taxon-name-part>
              </tp:taxon-name><comment>sp. Whicher Range (J.A. Wege 2090), Western Australian Herbarium, in <italic>FloraBase</italic>, <ext-link xmlns:xlink="http://www.w3.org/1999/xlink" xlink:type="simple" ext-link-type="uri" xlink:href="https://florabase.dpaw.wa.gov.au/">https://florabase.dpaw.wa.gov.au/</ext-link> [accessed 6 March 2020].</comment></tp:nomenclature-citation></tp:nomenclature-citation-list></tp:nomenclature><tp:treatment-sec sec-type="diagnosis" id="SECID0EGFDI"><title>Diagnosis.</title><p><italic><tp:taxon-name><tp:taxon-name-part taxon-name-part-type="genus" reg="Levenhookia">Levenhookia</tp:taxon-name-part> <tp:taxon-name-part taxon-name-part-type="species" reg="aestiva">aestiva</tp:taxon-name-part></tp:taxon-name></italic> can be identified by its long (5.5–8 mm) corolla tube, long (7.5–11 mm) column, entire column sheath with 3 pendulous appendages, and long labellum (4.5–6.5 mm) with a prominent apical appendage and oblong-subulate basal appendages.</p></tp:treatment-sec><tp:treatment-sec sec-type="material" id="SECID0EXFDI"><title>Type.</title><p><bold>Australia. Western Australia</bold>: 1.1 km E on Sabina East Road from Sues Road, Whicher National Park, 18 Dec 2018, <italic>J.A. Wege 2090</italic> (holo: <named-content xmlns:xlink="http://www.w3.org/1999/xlink" content-type="dwc:institutional_code" xlink:type="simple">PERTH</named-content> 09082654; iso: <named-content xmlns:xlink="http://www.w3.org/1999/xlink" content-type="dwc:institutional_code" xlink:type="simple">AD</named-content>, <named-content xmlns:xlink="http://www.w3.org/1999/xlink" content-type="dwc:institutional_code" xlink:type="simple">CANB</named-content>, K, <abbrev xmlns:xlink="http://www.w3.org/1999/xlink" content-type="institution" xlink:title="National Herbarium of Victoria" id="ABBRID0EQGDI" xlink:type="simple">MEL</abbrev>, <named-content xmlns:xlink="http://www.w3.org/1999/xlink" content-type="dwc:institutional_code" xlink:type="simple">NSW</named-content>).</p></tp:treatment-sec><tp:treatment-sec sec-type="description" id="SECID0E1GDI"><title>Description.</title><p>Annual herb 4–15 cm high. Glandular hairs somewhat viscid, 0.2–0.6 mm long. Stem dark red or brownish red, simple or branched to varying degrees with porrect or ascending lateral branches, glandular-hairy. Leaves cauline, scattered, green or red, glandular-hairy on the margins and abaxially, with a few hairs adaxially (mostly towards the base); lamina narrowly oblanceolate to oblanceolate, elliptic or ovate, 3–25 mm long including the petiole, 1–5.5 mm wide, acute to subacute with a blunt tip. Flowers in racemes (inflorescence corymbose in few-flowered individuals), 1–ca. 300-flowered; bracts narrowly oblanceolate to oblanceolate, narrowly lanceolate or ± linear, 2–22 mm long, glandular-hairy like the leaves; pedicels 1–6 mm long, glandular-hairy. Hypanthium globose, obovoid or depressed-obovoid, 0.7–1 mm long, 0.8–1.5 mm wide, glandular-hairy. Calyx lobes subequal (with the anterior pair scarcely longer than the rest and rarely connate basally), 2.5–4.2 mm long, acute, glandular-hairy. Corolla pink, often with a dark pink midvein and with white or pale pink margins near the base of the lobes; lobes evenly arranged tending vertically-paired, elliptic or obovate with a slender claw, usually slightly recurved, sparsely glandular-hairy abaxially towards the base and along the midvein; anterior (lower) lobes slightly narrower than the posterior pair, 4.5–6.5 mm long, 2.2–3.2 mm wide, bluntly pointed or rounded; posterior (upper) lobes 4.5–6 mm long, 2.8–3.5 mm wide, bluntly pointed; tube whitish with pink longitudinal stripes distally, 5.5–8 mm long, exserted 1.5–4.5 mm beyond the calyx, sparsely glandular-hairy distally. Labellum ventral, 4.5–6.5 mm long including a 1.5–2.5 mm long claw; hood pink with dark red-purple markings adaxially, minutely papillate, sometimes with a few glandular hairs abaxially; basal appendages creamy white, pale yellow near the base, oblong-subulate, 1–2.5 mm long, acute or obtuse, sometimes papillate; appendage at the cleft apex pink, elliptic to obovate, 1.5–2 mm long, 0.8–1.4 mm wide, usually with an irregularly incised apex (rarely obtuse), glabrous. Column sheath deep pink, glabrous, 0.5–1 mm high, with an entire, thickened rim bearing 3 pendulous appendages on the inside. Column white basally, pinkish distally, free, forward-arched when enclosed by the labellum, slender but slightly thickened distally, 7.5–11 mm long, glabrous; stigmatic lobes to 1.3 mm long, incurved, apparently maturing subsequent to pollen release. Capsule depressed obovoid, 1.5–3 mm long excluding calyx lobes. Seeds 0.4–0.5 mm long, 0.2–0.3 mm wide.</p><fig id="F6" position="float" orientation="portrait"><object-id xmlns:xlink="http://www.w3.org/1999/xlink" content-type="doi" xlink:type="simple">10.3897/phytokeys.151.51909.figure6</object-id><object-id xmlns:xlink="http://www.w3.org/1999/xlink" content-type="arpha" xlink:type="simple">0864E334-2990-50AB-8943-FDECF6FEF50E</object-id><label>Figure 6.</label><caption><p><italic><tp:taxon-name><tp:taxon-name-part taxon-name-part-type="genus" reg="Levenhookia">Levenhookia</tp:taxon-name-part> <tp:taxon-name-part taxon-name-part-type="species" reg="aestiva">aestiva</tp:taxon-name-part></tp:taxon-name></italic> (<italic>J.A. Wege 2090</italic>) <bold>A</bold> annual habit showing the ascending lateral branches; <bold>B</bold> inflorescence as viewed from above, showing flowers with a long corolla tube and column and a pink, entire column sheath. Photos by J.A. Wege (<bold>A</bold>) and R.W. Davis (<bold>B</bold>).</p></caption><graphic xmlns:xlink="http://www.w3.org/1999/xlink" xlink:href="phytokeys-151-001-g006.jpg" position="float" orientation="portrait" xlink:type="simple" id="oo_420778.jpg"><uri content-type="original_file" xlink:type="simple">https://binary.pensoft.net/fig/420778</uri></graphic></fig></tp:treatment-sec><tp:treatment-sec sec-type="phenology" id="SECID0EBIDI"><title>Phenology.</title><p>Mostly flowering from mid-November to early February, with flowering extending into March and April in swampy habitats on the south coast; mostly fruiting from mid-December to February.</p></tp:treatment-sec><tp:treatment-sec sec-type="distribution" id="SECID0EGIDI"><title>Distribution.</title><p>Most records of <italic><tp:taxon-name><tp:taxon-name-part taxon-name-part-type="genus" reg="Levenhookia">L.</tp:taxon-name-part> <tp:taxon-name-part taxon-name-part-type="species" reg="aestiva">aestiva</tp:taxon-name-part></tp:taxon-name></italic> are from the south-west corner of Western Australia (Fig. <xref ref-type="fig" rid="F5">5E</xref>) between Bunbury, Pemberton, Augusta and Yallingup in the Warren, Jarrah Forest and Swan Coastal Plain bioregions. There is an outlying, but morphologically comparable record near Denmark.</p></tp:treatment-sec><tp:treatment-sec sec-type="habitat" id="SECID0E2IDI"><title>Habitat.</title><p><italic><tp:taxon-name><tp:taxon-name-part taxon-name-part-type="genus" reg="Levenhookia">Levenhookia</tp:taxon-name-part> <tp:taxon-name-part taxon-name-part-type="species" reg="aestiva">aestiva</tp:taxon-name-part></tp:taxon-name></italic> grows in sandy soils near swamps and on low lying flats, or in sandy loam with lateritic gravel in more upland habitats. It is commonly recorded from post-fire habitats and disturbed roadsides or firebreaks. Associated vegetation includes open <italic><tp:taxon-name><tp:taxon-name-part taxon-name-part-type="genus" reg="Eucalyptus">Eucalyptus</tp:taxon-name-part> <tp:taxon-name-part taxon-name-part-type="species" reg="marginata">marginata</tp:taxon-name-part></tp:taxon-name></italic>, <italic><tp:taxon-name><tp:taxon-name-part taxon-name-part-type="genus" reg="Corymbia">Corymbia</tp:taxon-name-part> <tp:taxon-name-part taxon-name-part-type="species" reg="calophylla">calophylla</tp:taxon-name-part></tp:taxon-name></italic> or <italic><tp:taxon-name><tp:taxon-name-part taxon-name-part-type="genus" reg="Corymbia">C.</tp:taxon-name-part> <tp:taxon-name-part taxon-name-part-type="species" reg="haematoxylon">haematoxylon</tp:taxon-name-part></tp:taxon-name></italic> woodland with <italic><tp:taxon-name><tp:taxon-name-part taxon-name-part-type="genus" reg="Kingia">Kingia</tp:taxon-name-part> <tp:taxon-name-part taxon-name-part-type="species" reg="australis">australis</tp:taxon-name-part></tp:taxon-name></italic> and <italic><tp:taxon-name><tp:taxon-name-part taxon-name-part-type="genus" reg="Xanthorrhoea">Xanthorrhoea</tp:taxon-name-part> <tp:taxon-name-part taxon-name-part-type="species" reg="preissii">preissii</tp:taxon-name-part></tp:taxon-name></italic>, and low Myrtaceous shrubland. In lateritic habitats, it may grow in sympatry with <italic><tp:taxon-name><tp:taxon-name-part taxon-name-part-type="genus" reg="Stylidium">Stylidium</tp:taxon-name-part> <tp:taxon-name-part taxon-name-part-type="species" reg="lateriticola">lateriticola</tp:taxon-name-part></tp:taxon-name></italic> Kenneally, a species with similarly bright pink, summer-blooming flowers.</p></tp:treatment-sec><tp:treatment-sec sec-type="conservation status" id="SECID0EOLDI"><title>Conservation status.</title><p>Despite its reasonably narrow geographic range, <italic><tp:taxon-name><tp:taxon-name-part taxon-name-part-type="genus" reg="Levenhookia">L.</tp:taxon-name-part> <tp:taxon-name-part taxon-name-part-type="species" reg="aestiva">aestiva</tp:taxon-name-part></tp:taxon-name></italic> is locally common at numerous sites within the conservation estate (especially following a disturbance) and is not currently considered to be at risk (<xref ref-type="bibr" rid="B17">IUCN (2012)</xref>: Least Concern).</p></tp:treatment-sec><tp:treatment-sec sec-type="etymology" id="SECID0EDMDI"><title>Etymology.</title><p>From the Latin <italic>aestivus</italic> (of summer), in reference to its flowering time.</p></tp:treatment-sec><tp:treatment-sec sec-type="Vernacular name" id="SECID0ELMDI"><title>Vernacular name.</title><p>Summer Stylewort.</p></tp:treatment-sec><tp:treatment-sec sec-type="notes" id="SECID0EQMDI"><title>Notes.</title><p>Specimens of <italic><tp:taxon-name><tp:taxon-name-part taxon-name-part-type="genus" reg="Levenhookia">L.</tp:taxon-name-part> <tp:taxon-name-part taxon-name-part-type="species" reg="aestiva">aestiva</tp:taxon-name-part></tp:taxon-name></italic> have previously been placed under a broadly defined <italic><tp:taxon-name><tp:taxon-name-part taxon-name-part-type="genus" reg="Levenhookia">L.</tp:taxon-name-part> <tp:taxon-name-part taxon-name-part-type="species" reg="preissii">preissii</tp:taxon-name-part></tp:taxon-name></italic> (<xref ref-type="bibr" rid="B30">Sonder 1845</xref>, <xref ref-type="bibr" rid="B21">Mildbraed 1908</xref>, <xref ref-type="bibr" rid="B10">Erickson 1958</xref>, <xref ref-type="bibr" rid="B37">Wheeler 2002</xref>, <xref ref-type="bibr" rid="B18">Lowrie and Conran 2011</xref>); however, there are several features that support its recognition as a distinct species. Corolla tube length (5.5–8 mm cf. 2–4.5 mm in <italic><tp:taxon-name><tp:taxon-name-part taxon-name-part-type="genus" reg="Levenhookia">L.</tp:taxon-name-part> <tp:taxon-name-part taxon-name-part-type="species" reg="preissii">preissii</tp:taxon-name-part></tp:taxon-name></italic>) and column length (7.5–11 mm cf. 4.5–7.2 mm in <italic><tp:taxon-name><tp:taxon-name-part taxon-name-part-type="genus" reg="Levenhookia">L.</tp:taxon-name-part> <tp:taxon-name-part taxon-name-part-type="species" reg="preissii">preissii</tp:taxon-name-part></tp:taxon-name></italic>) are taxonomically informative and readily observed on pressed material. <italic><tp:taxon-name><tp:taxon-name-part taxon-name-part-type="genus" reg="Levenhookia">Levenhookia</tp:taxon-name-part> <tp:taxon-name-part taxon-name-part-type="species" reg="aestiva">aestiva</tp:taxon-name-part></tp:taxon-name></italic> also has a longer labellum (4.5–6.5 mm cf. 3–4 mm) with a larger apical appendage (1.5–2 mm × 0.8–1.4 mm cf. 0.7–1.5 × 0.4–0.6 mm) and longer basal appendages (1–2.5 mm cf. 0.4–0.7 mm long). Its corolla lobes lack the speckled markings that appear characteristic of <italic><tp:taxon-name><tp:taxon-name-part taxon-name-part-type="genus" reg="Levenhookia">L.</tp:taxon-name-part> <tp:taxon-name-part taxon-name-part-type="species" reg="preissii">preissii</tp:taxon-name-part></tp:taxon-name></italic> (compare Fig. <xref ref-type="fig" rid="F5">5D, F</xref>) and its nectar sheath is morphologically distinct. Capsule shape may also be taxonomically informative (depressed obovoid in <italic><tp:taxon-name><tp:taxon-name-part taxon-name-part-type="genus" reg="Levenhookia">L.</tp:taxon-name-part> <tp:taxon-name-part taxon-name-part-type="species" reg="aestiva">aestiva</tp:taxon-name-part></tp:taxon-name></italic> cf. ovoid in <italic><tp:taxon-name><tp:taxon-name-part taxon-name-part-type="genus" reg="Levenhookia">L.</tp:taxon-name-part> <tp:taxon-name-part taxon-name-part-type="species" reg="preissii">preissii</tp:taxon-name-part></tp:taxon-name></italic>), although few mature capsules of the latter species have been viewed. The two species are not known to overlap in distribution (refer to the notes under <italic><tp:taxon-name><tp:taxon-name-part taxon-name-part-type="genus" reg="Levenhookia">L.</tp:taxon-name-part> <tp:taxon-name-part taxon-name-part-type="species" reg="preissii">preissii</tp:taxon-name-part></tp:taxon-name></italic>).</p></tp:treatment-sec><tp:treatment-sec sec-type="material" id="SECID0ERQDI"><title>Selected specimens examined.</title><p><bold>Australia. Western Australia</bold>: 6.7 km N on Black Point Rd from Wapet Track, 30 Jan 1997, <italic>E. Bennett &amp; B. Evans P 13.1</italic> (<named-content xmlns:xlink="http://www.w3.org/1999/xlink" content-type="dwc:institutional_code" xlink:type="simple">PERTH</named-content>); Creek View Rd, Reserve 12492, Quindalup, 10 Dec 2003, <italic>D. Carter 661</italic> (<named-content xmlns:xlink="http://www.w3.org/1999/xlink" content-type="dwc:institutional_code" xlink:type="simple">PERTH</named-content>); 32 km from Pemberton along road to Nannup, 21 Jan 1979, <italic>M.D. Crisp 5350</italic> (<named-content xmlns:xlink="http://www.w3.org/1999/xlink" content-type="dwc:institutional_code" xlink:type="simple">CANB</named-content>, <named-content xmlns:xlink="http://www.w3.org/1999/xlink" content-type="dwc:institutional_code" xlink:type="simple">PERTH</named-content>); 15 km E of Karridale, 15 Jan 1996, <italic>R. Davis RD 443</italic> (<named-content xmlns:xlink="http://www.w3.org/1999/xlink" content-type="dwc:institutional_code" xlink:type="simple">PERTH</named-content>); Margaret River crossing on Rapid Rd, Whicher Range, 16 Jan 1986, <italic>A.H. Burbidge 3966</italic> (<named-content xmlns:xlink="http://www.w3.org/1999/xlink" content-type="dwc:institutional_code" xlink:type="simple">PERTH</named-content>); Denmark Shire, Nutcracker Rd, 1 km E from junction with Stan Rd, 2 Jan 1999, <italic>B.G. Hammersley 2150</italic> (<named-content xmlns:xlink="http://www.w3.org/1999/xlink" content-type="dwc:institutional_code" xlink:type="simple">PERTH</named-content>); 1 km along Rapids Rd from Canebreak Rd, Whicher Range, ca. 20 km S of Busselton, 13 Jan 1986, <italic>G.J. Keighery 8046</italic> (<named-content xmlns:xlink="http://www.w3.org/1999/xlink" content-type="dwc:institutional_code" xlink:type="simple">CANB</named-content>, <named-content xmlns:xlink="http://www.w3.org/1999/xlink" content-type="dwc:institutional_code" xlink:type="simple">PERTH</named-content>); Forest Grove Block, 10 km S of Margaret River, 10 Dec 1990, <italic>G.J. Keighery 13750</italic> (<named-content xmlns:xlink="http://www.w3.org/1999/xlink" content-type="dwc:institutional_code" xlink:type="simple">PERTH</named-content>); Capel Nature Reserve, 13 Dec 1994, <italic>G.J. Keighery 13260</italic> (<named-content xmlns:xlink="http://www.w3.org/1999/xlink" content-type="dwc:institutional_code" xlink:type="simple">PERTH</named-content>); Ambergate Regional Park, 13 km SSW of Busselton, 14 Nov 1994, <italic>G.J. Keighery 15146</italic> (<named-content xmlns:xlink="http://www.w3.org/1999/xlink" content-type="dwc:institutional_code" xlink:type="simple">PERTH</named-content>); Joshua Brook Rd, Boyanup Forest Block, 15 Jan 1997, <italic>G.J. Keighery 15067</italic> (<named-content xmlns:xlink="http://www.w3.org/1999/xlink" content-type="dwc:institutional_code" xlink:type="simple">PERTH</named-content>); 7.25 km SW along Sabina Rd from Vasse Hwy, S of Busselton, 29 Nov 1995, <italic>J.A. Wege 154 &amp; P. French</italic> (<named-content xmlns:xlink="http://www.w3.org/1999/xlink" content-type="dwc:institutional_code" xlink:type="simple">PERTH</named-content>); Sues Bridge camping area on the Blackwood River, 50–100 m W of Sues Rd, SE of Busselton, 29 Jan 2009, <italic>J.A. Wege 1590</italic> (<named-content xmlns:xlink="http://www.w3.org/1999/xlink" content-type="dwc:institutional_code" xlink:type="simple">PERTH</named-content>); 6.1 km S of Governor Broome Rd on Milyeannup Coast Rd, N of Scott River, E of Augusta, 30 Jan 2009, <italic>J.A. Wege 1592</italic> (<named-content xmlns:xlink="http://www.w3.org/1999/xlink" content-type="dwc:institutional_code" xlink:type="simple">PERTH</named-content>).</p></tp:treatment-sec><tp:treatment-sec><!--Section generated to contain objects referenced in tp:taxon-treatment.--><fig id="F2" position="float" orientation="portrait"><object-id xmlns:xlink="http://www.w3.org/1999/xlink" content-type="doi" xlink:type="simple">10.3897/phytokeys.151.51909.figure2</object-id><object-id xmlns:xlink="http://www.w3.org/1999/xlink" content-type="arpha" xlink:type="simple">AD0D1153-324B-5375-B8E3-CEBDAFDC167D</object-id><label>Figure 2.</label><caption><p>Labellum and column movement in <italic><tp:taxon-name><tp:taxon-name-part taxon-name-part-type="genus" reg="Levenhookia">Levenhookia</tp:taxon-name-part></tp:taxon-name></italic>. Black arrow = labellum hooded over column; white arrow = labellum ‘triggered’ to release column; yellow arrow = labellum repositioned following column release; blue arrow = column position immediately following release from labellum <bold>A</bold><italic><tp:taxon-name><tp:taxon-name-part taxon-name-part-type="genus" reg="Levenhookia">L.</tp:taxon-name-part> <tp:taxon-name-part taxon-name-part-type="species" reg="stipitata">stipitata</tp:taxon-name-part></tp:taxon-name></italic> (unvouchered, Augusta area, Western Australia) <bold>B</bold><italic><tp:taxon-name><tp:taxon-name-part taxon-name-part-type="genus" reg="Levenhookia">L.</tp:taxon-name-part> <tp:taxon-name-part taxon-name-part-type="species" reg="aestiva">aestiva</tp:taxon-name-part></tp:taxon-name></italic> (<italic>J.A. Wege 2090</italic>) <bold>C–E</bold><italic><tp:taxon-name><tp:taxon-name-part taxon-name-part-type="genus" reg="Levenhookia">L.</tp:taxon-name-part> <tp:taxon-name-part taxon-name-part-type="species" reg="leptantha">leptantha</tp:taxon-name-part></tp:taxon-name></italic> (<italic>J.A. Wege 2063</italic>), with labellum enclosing the column (C), triggered to release the column which moves to the opposite side of the flower (D) and subsequently repositioned (E) with the stigmatic lobes developed <bold>F</bold><italic><tp:taxon-name><tp:taxon-name-part taxon-name-part-type="genus" reg="Levenhookia">L.</tp:taxon-name-part> <tp:taxon-name-part taxon-name-part-type="species" reg="aestiva">aestiva</tp:taxon-name-part></tp:taxon-name></italic> (<italic>J.A. Wege 2090</italic>), labellum triggered with column momentum stopped by the sheath at the base of the corolla lobes <bold>G, H</bold><italic><tp:taxon-name><tp:taxon-name-part taxon-name-part-type="genus" reg="Levenhookia">L.</tp:taxon-name-part> <tp:taxon-name-part taxon-name-part-type="species" reg="pauciflora">pauciflora</tp:taxon-name-part></tp:taxon-name></italic> (at <italic>J.A. Wege 1071 &amp; C. Wilkins</italic>): note the unusual, distally-angled column and brush-tipped labellum <bold>I</bold><italic><tp:taxon-name><tp:taxon-name-part taxon-name-part-type="genus" reg="Levenhookia">L.</tp:taxon-name-part> <tp:taxon-name-part taxon-name-part-type="species" reg="murfetii">murfetii</tp:taxon-name-part></tp:taxon-name></italic> (<italic>J.A. Wege 2060</italic>): note the dorsal position of the labellum; <bold>J, K</bold><italic><tp:taxon-name><tp:taxon-name-part taxon-name-part-type="genus" reg="Levenhookia">L.</tp:taxon-name-part> <tp:taxon-name-part taxon-name-part-type="species" reg="dubia">dubia</tp:taxon-name-part></tp:taxon-name></italic>, with the labellum opening (but not otherwise moving) to release the column (<bold>K</bold>). Photos by R.W. Davis (<bold>A, B</bold>) and J.A. Wege (<bold>C–K</bold>).</p></caption><graphic xmlns:xlink="http://www.w3.org/1999/xlink" xlink:href="phytokeys-151-001-g002.jpg" position="float" orientation="portrait" xlink:type="simple" id="oo_420774.jpg"><uri content-type="original_file" xlink:type="simple">https://binary.pensoft.net/fig/420774</uri></graphic></fig><fig id="F5" position="float" orientation="portrait"><object-id xmlns:xlink="http://www.w3.org/1999/xlink" content-type="doi" xlink:type="simple">10.3897/phytokeys.151.51909.figure5</object-id><object-id xmlns:xlink="http://www.w3.org/1999/xlink" content-type="arpha" xlink:type="simple">585391FA-7E49-52E0-9766-A54C221DB42F</object-id><label>Figure 5.</label><caption><p>Comparative distributions and floral morphologies <bold>A, B</bold><italic><tp:taxon-name><tp:taxon-name-part taxon-name-part-type="genus" reg="Levenhookia">Levenhookia</tp:taxon-name-part> <tp:taxon-name-part taxon-name-part-type="species" reg="pauciflora">pauciflora</tp:taxon-name-part></tp:taxon-name></italic>, a Western Australian endemic with a brush-tipped labellum and distinctive corolla shape (<italic>J.A. Wege 1071 &amp; C. Wilkins</italic>) <bold>C, D</bold><italic><tp:taxon-name><tp:taxon-name-part taxon-name-part-type="genus" reg="Levenhookia">L.</tp:taxon-name-part> <tp:taxon-name-part taxon-name-part-type="species" reg="preissii">preissii</tp:taxon-name-part></tp:taxon-name></italic>, a poorly-known Western Australian endemic with distinctive corolla makings, rounded basal labellum appendages and a white, lopsided column sheath (unvouchered, from NW of Cooljarloo) <bold>E, F</bold><italic><tp:taxon-name><tp:taxon-name-part taxon-name-part-type="genus" reg="Levenhookia">L.</tp:taxon-name-part> <tp:taxon-name-part taxon-name-part-type="species" reg="aestiva">aestiva</tp:taxon-name-part></tp:taxon-name></italic>, a Western Australian endemic with oblong-subulate basal labellum appendages and a pink column sheath (<italic>J.A. Wege 2090</italic>). Photos by J.A. Wege (<bold>B</bold>), M. Matsuki (<bold>D</bold>) and R.W. Davis (<bold>F</bold>). Scale bar on maps 1000 km.</p></caption><graphic xmlns:xlink="http://www.w3.org/1999/xlink" xlink:href="phytokeys-151-001-g005.jpg" position="float" orientation="portrait" xlink:type="simple" id="oo_420777.jpg"><uri content-type="original_file" xlink:type="simple">https://binary.pensoft.net/fig/420777</uri></graphic></fig></tp:treatment-sec><ref-list><ref id="B17"><mixed-citation xmlns:xlink="http://www.w3.org/1999/xlink" xlink:type="simple"><institution xlink:type="simple">IUCN</institution> (<year>2012</year>) <source>IUCN Red List Categories and Criteria: version 3.1. IUCN Species Survival Commission.</source><publisher-name>IUCN Gland</publisher-name>, <publisher-loc>Switzerland and Cambridge, UK</publisher-loc>, <size units="page">30 pp</size>.</mixed-citation></ref><ref id="B30"><mixed-citation xmlns:xlink="http://www.w3.org/1999/xlink" xlink:type="simple"><person-group><name name-style="western"><surname>Sonder</surname><given-names>OG</given-names></name></person-group> (<year>1845</year>) <article-title>Stylideae.</article-title> In: <person-group><name name-style="western"><surname>Lehmann</surname><given-names>C</given-names></name></person-group> (<role>Ed.</role>) <issue-title>PlantaePreissianae 1.</issue-title><source>Meissneri, Hamburg, Germany</source>, <fpage>370</fpage>–<lpage>393</lpage>. <ext-link xlink:type="simple" ext-link-type="uri" xlink:href="https://biodiversitylibrary.org/page/498543">https://biodiversitylibrary.org/page/498543</ext-link></mixed-citation></ref><ref id="B21"><mixed-citation xmlns:xlink="http://www.w3.org/1999/xlink" xlink:type="simple"><person-group><name name-style="western"><surname>Mildbraed</surname><given-names>GWJ</given-names></name></person-group> (<year>1908</year>) <source>IV: 278. <tp:taxon-name><tp:taxon-name-part taxon-name-part-type="family">Stylidiaceae</tp:taxon-name-part></tp:taxon-name>. In: Engler A (Ed.) Das Pflanzenreich, heft 35.</source><publisher-name>Wilhelm Engelmann</publisher-name>, <publisher-loc>Weinheim</publisher-loc>, <size units="page">98 pp</size>. <ext-link xlink:type="simple" ext-link-type="uri" xlink:href="https://biodiversitylibrary.org/page/20851324">https://biodiversitylibrary.org/page/20851324</ext-link></mixed-citation></ref><ref id="B10"><mixed-citation xmlns:xlink="http://www.w3.org/1999/xlink" xlink:type="simple"><person-group><name name-style="western"><surname>Erickson</surname><given-names>R</given-names></name></person-group> (<year>1958</year>) <source>Triggerplants.</source><publisher-name>Paterson Brokensha</publisher-name>, <publisher-loc>Perth</publisher-loc>, <size units="page">224 pp</size>.</mixed-citation></ref><ref id="B37"><mixed-citation xmlns:xlink="http://www.w3.org/1999/xlink" xlink:type="simple"><person-group><name name-style="western"><surname>Wheeler</surname><given-names>J</given-names></name></person-group> (<year>2002</year>) <article-title><tp:taxon-name><tp:taxon-name-part taxon-name-part-type="family">Stylidiaceae</tp:taxon-name-part></tp:taxon-name>.</article-title> In: <person-group><name name-style="western"><surname>Wheeler</surname><given-names>J</given-names></name></person-group> (<role>Ed.</role>) <issue-title>Flora of the South West (Vol.</issue-title><source>2). Australian Biological Resources Study, Canberra</source>, <fpage>901</fpage>–<lpage>921</lpage>.</mixed-citation></ref><ref id="B18"><mixed-citation xmlns:xlink="http://www.w3.org/1999/xlink" xlink:type="simple"><person-group><name name-style="western"><surname>Lowrie</surname><given-names>A</given-names></name><name name-style="western"><surname>Conran</surname><given-names>J</given-names></name></person-group> (<year>2011</year>) <article-title>An overview of the Australian <italic><tp:taxon-name><tp:taxon-name-part taxon-name-part-type="genus">Levenhookia</tp:taxon-name-part></tp:taxon-name></italic> (<tp:taxon-name><tp:taxon-name-part taxon-name-part-type="family">Stylidiaceae</tp:taxon-name-part></tp:taxon-name>) complex, including a new species (<italic><tp:taxon-name><tp:taxon-name-part taxon-name-part-type="genus">L.</tp:taxon-name-part> <tp:taxon-name-part taxon-name-part-type="species">murfetii</tp:taxon-name-part></tp:taxon-name></italic>) and observations on the triggering methods employed for pollination and outcrossing.</article-title><source>Journal of the International Triggerplant Society</source><volume>1</volume>(<issue>2</issue>): <fpage>4</fpage>–<lpage>29</lpage>. <ext-link xlink:type="simple" ext-link-type="uri" xlink:href="http://www.triggerplants.org/resources/ITPS+Journal+Vol+1+No+2.pdf">http://www.triggerplants.org/resources/ITPS+Journal+Vol+1+No+2.pdf</ext-link></mixed-citation></ref></ref-list></tp:taxon-treatment>
