# Supplementary material for: Styleworts under the microscope: a taxonomic account of Levenhookia (Stylidiaceae)
Source: PhytoKeys. 2020 Jun 12;151:1–47. doi: 10.3897/phytokeys.151.51909 (PMC7305247; doi:10.3897/phytokeys.151.51909)
Supplement: XML Treatment for Levenhookia chippendalei [file phytokeys.151.51909-treatment13.xml]

<!DOCTYPE tp:taxon-treatment
  PUBLIC "-//TaxonX//DTD Taxonomic Treatment Publishing DTD v0 20100105//EN" "tax-treatment-NSO.dtd">
<tp:taxon-treatment xmlns:tp="http://www.plazi.org/taxpub"><tp:treatment-meta><kwd-group><label>Taxon classification</label><kwd><named-content xmlns:xlink="http://www.w3.org/1999/xlink" content-type="kingdom">Plantae</named-content></kwd><kwd><named-content xmlns:xlink="http://www.w3.org/1999/xlink" content-type="order">Asterales</named-content></kwd><kwd><named-content xmlns:xlink="http://www.w3.org/1999/xlink" content-type="family">Stylidiaceae</named-content></kwd></kwd-group><mixed-citation publication-type="journal"><person-group><name><surname>Wege</surname><given-names>Juliet A.</given-names></name></person-group><article-title>Styleworts under the microscope: a taxonomic account of <italic><tp:taxon-name><tp:taxon-name-part taxon-name-part-type="genus" reg="Levenhookia">Levenhookia</tp:taxon-name-part></tp:taxon-name></italic> (<tp:taxon-name><tp:taxon-name-part taxon-name-part-type="family">Stylidiaceae</tp:taxon-name-part></tp:taxon-name>)</article-title><source>PhytoKeys</source><day>12</day><month>6</month><year>2020</year><volume>151</volume><fpage>1</fpage><lpage>47</lpage><pub-id pub-id-type="doi">10.3897/phytokeys.151.51909</pub-id></mixed-citation></tp:treatment-meta><tp:nomenclature><label>12.</label><tp:taxon-name><object-id xmlns:xlink="http://www.w3.org/1999/xlink" content-type="arpha" xlink:type="simple">44D89005-DE1A-517A-BFD7-B195EFA02A13</object-id>
            <tp:taxon-name-part taxon-name-part-type="genus" reg="Levenhookia">Levenhookia</tp:taxon-name-part>
            <tp:taxon-name-part taxon-name-part-type="species" reg="chippendalei">chippendalei</tp:taxon-name-part>
          </tp:taxon-name><tp:taxon-authority>F.L.Erickson &amp; J.H.Willis, Vict. Naturalist 83(5): 107, t. 2, figs 7–10. 1966</tp:taxon-authority><xref ref-type="fig" rid="F7">Fig. 7F</xref></tp:nomenclature><tp:treatment-sec sec-type="material" id="SECID0ECYAK"><title>Type.</title><p><bold>Australia. Northern Territory</bold>: 39 miles [62.8 km] S of Hooker’s Creek (and ± 230 miles [370.1 km] W of Banka Banka), 12 Jul 1956, <italic>G. Chippendale s.n.</italic> (holotype: DNA-A0002260; isotypes: <named-content xmlns:xlink="http://www.w3.org/1999/xlink" content-type="dwc:institutional_code" xlink:type="simple">CANB</named-content> 55765, <abbrev xmlns:xlink="http://www.w3.org/1999/xlink" content-type="institution" xlink:title="National Herbarium of Victoria" id="ABBRID0ERYAK" xlink:type="simple">MEL</abbrev> 2295751, <named-content xmlns:xlink="http://www.w3.org/1999/xlink" content-type="dwc:institutional_code" xlink:type="simple">PERTH</named-content> 01639994).</p></tp:treatment-sec><tp:treatment-sec sec-type="description" id="SECID0E2YAK"><title>Description.</title><p>Annual herb 4–35 cm high, usually with a well-developed tap root. Glandular hairs 0.1–0.3 mm long. Stem pale, green or reddish brown, much-branched near the base (rarely simple), with spreading or ascending branches, glandular-hairy. Leaves basally clustered and cauline, pale green; lamina oblanceolate or lanceolate, often narrowly so, 5–30 mm long including the petiole, 0.7–5 mm wide, acute to subacute, glandular-hairy abaxially and on the margins and sometimes on the adaxial surface towards the base. Flowers in racemes, sometimes in umbels or corymbs, 5–500<sup>+</sup> per plant; bracts lanceolate to linear, 1.8–25 mm long, glandular-hairy like the leaves; pedicels 5–30 mm long, sparsely glandular-hairy. Hypanthium depressed globose or globose, 0.6–2 mm long, 0.6–2.5 mm wide, glandular-hairy. Calyx lobes equal or subequal (with the anterior pair scarcely longer than the rest), 1.2–2.5 mm long, acute, sparsely to moderately glandular-hairy. Corolla pink with a dark pink midvein and a white or yellow throat; lobes ± evenly arranged, slightly recurved, obovate with an attenuate base, rounded or scarcely apiculate, glabrous or sparsely glandular-hairy on the abaxial surface along the midvein; anterior (lower) lobes slightly shorter and narrower than the posterior pair, 3–6.5 mm long, 1.9–3.2 mm wide; posterior (upper) lobes 3.5–7.5 mm long, 2–3.8 mm wide; tube white, 0.5–1.5 mm long, shorter than the calyx lobes, glabrous or with a few glandular hairs distally. Labellum ventral, 4–6.5 mm long including a 1–1.5 mm long claw; hood pink with purplish maroon markings, sparsely glandular-hairy abaxially, papillae absent; appendage at the cleft apex pink with a yellow or white base, 1.8–3.5 mm long, incised or emarginate, glabrous; basal appendages oblong-clavate, 0.8–1.2 mm long, revolute distally, white with a yellow, papillate tip. Column sheath white, glabrous, 0.5–0.7 mm high with a thickened rim on the posterior side and 3 pendulous appendages on the inner surface towards the throat. Column whitish tipped pale pink, free, slender, 2.5–3.8 mm long, glabrous; stigmatic lobes to 1.5 mm long, incurved, the lowermost developing while the column is hooded, the uppermost developing later. Capsule depressed globose to globose or ovoid, 1.5–3 mm long excluding calyx lobes. Seeds 0.5–0.8 mm long, 0.3–0.4 mm wide.</p></tp:treatment-sec><tp:treatment-sec sec-type="Diagnostic features" id="SECID0EDZAK"><title>Diagnostic features.</title><p><italic><tp:taxon-name><tp:taxon-name-part taxon-name-part-type="genus" reg="Levenhookia">Levenhookia</tp:taxon-name-part> <tp:taxon-name-part taxon-name-part-type="species" reg="chippendalei">chippendalei</tp:taxon-name-part></tp:taxon-name></italic> has a glandular-hairy stem that is usually much-branched at the base, leaves that are clustered at the base and scattered along the stems, long pedicels (5–30 mm), a short corolla tube (obscured by the calyx lobes), and a prominent, incised or emarginate appendage at the tip of the labellum. A well-developed tap root is usually evident.</p></tp:treatment-sec><tp:treatment-sec sec-type="phenology" id="SECID0EUZAK"><title>Phenology.</title><p>Flowering and fruiting from May to October, depending on seasonal conditions.</p></tp:treatment-sec><tp:treatment-sec sec-type="distribution" id="SECID0EZZAK"><title>Distribution.</title><p><italic><tp:taxon-name><tp:taxon-name-part taxon-name-part-type="genus" reg="Levenhookia">Levenhookia</tp:taxon-name-part> <tp:taxon-name-part taxon-name-part-type="species" reg="chippendalei">chippendalei</tp:taxon-name-part></tp:taxon-name></italic> is widespread in the arid zone in Western Australia and the Northern Territory (Fig. <xref ref-type="fig" rid="F7">7E</xref>), occurring from near Meekatharra to the Dulcie Range, north-east of Alice Springs.</p></tp:treatment-sec><tp:treatment-sec sec-type="habitat" id="SECID0EO1AK"><title>Habitat.</title><p><italic><tp:taxon-name><tp:taxon-name-part taxon-name-part-type="genus" reg="Levenhookia">Levenhookia</tp:taxon-name-part> <tp:taxon-name-part taxon-name-part-type="species" reg="chippendalei">chippendalei</tp:taxon-name-part></tp:taxon-name></italic> grows on sandplains or sand dunes or near salt lakes and seasonal swamps, in sand or sandy clay or in gravelly soils near waterholes or creeklines. Associated vegetation includes <italic><tp:taxon-name><tp:taxon-name-part taxon-name-part-type="genus" reg="Acacia">Acacia</tp:taxon-name-part></tp:taxon-name></italic> shrubland or woodland, spinifex grassland, open low scrub with <italic><tp:taxon-name><tp:taxon-name-part taxon-name-part-type="genus" reg="Aluta">Aluta</tp:taxon-name-part> <tp:taxon-name-part taxon-name-part-type="species" reg="maisonneuvei">maisonneuvei</tp:taxon-name-part></tp:taxon-name></italic> and scattered emergent <italic><tp:taxon-name><tp:taxon-name-part taxon-name-part-type="genus" reg="Brachychiton">Brachychiton</tp:taxon-name-part> <tp:taxon-name-part taxon-name-part-type="species" reg="gregorii">gregorii</tp:taxon-name-part></tp:taxon-name></italic>, <italic><tp:taxon-name><tp:taxon-name-part taxon-name-part-type="genus" reg="Acacia">Acacia</tp:taxon-name-part> <tp:taxon-name-part taxon-name-part-type="species" reg="aneura">aneura</tp:taxon-name-part></tp:taxon-name></italic> and <italic><tp:taxon-name><tp:taxon-name-part taxon-name-part-type="genus" reg="Eucalyptus">Eucalyptus</tp:taxon-name-part> <tp:taxon-name-part taxon-name-part-type="species" reg="gamophylla">gamophylla</tp:taxon-name-part></tp:taxon-name></italic>, and <italic><tp:taxon-name><tp:taxon-name-part taxon-name-part-type="genus" reg="Grevillea">Grevillea</tp:taxon-name-part> <tp:taxon-name-part taxon-name-part-type="species" reg="integrifolia">integrifolia</tp:taxon-name-part></tp:taxon-name></italic> or <italic><tp:taxon-name><tp:taxon-name-part taxon-name-part-type="genus" reg="Melaleuca">Melaleuca</tp:taxon-name-part></tp:taxon-name></italic> tall shrubland. It may grow in sympatry with <italic><tp:taxon-name><tp:taxon-name-part taxon-name-part-type="genus" reg="Stylidium">Stylidium</tp:taxon-name-part> <tp:taxon-name-part taxon-name-part-type="species" reg="desertorum">desertorum</tp:taxon-name-part></tp:taxon-name></italic> Carlquist, which has similarly bright pink flowers.</p></tp:treatment-sec><tp:treatment-sec sec-type="conservation status" id="SECID0EP4AK"><title>Conservation status.</title><p>A widespread species that is not considered to be under threat (<xref ref-type="bibr" rid="B17">IUCN (2012)</xref>: Least Concern).</p></tp:treatment-sec><tp:treatment-sec sec-type="etymology" id="SECID0EZ4AK"><title>Etymology.</title><p>Honours George Chippendale (1921–2010), who made the earliest collection of this taxon while based in Alice Springs as the Northern Territory’s first resident taxonomist.</p></tp:treatment-sec><tp:treatment-sec sec-type="Vernacular name" id="SECID0E54AK"><title>Vernacular name.</title><p>Arid Zone Stylewort.</p></tp:treatment-sec><tp:treatment-sec sec-type="Illustrations" id="SECID0ED5AK"><title>Illustrations.</title><p>K.F. Kenneally &amp; A.S. George in J. Jessop, Fl. Central Austral. 363, fig. 463. 1981.</p></tp:treatment-sec><tp:treatment-sec sec-type="material" id="SECID0EI5AK"><title>Selected specimens examined.</title><p><bold>Australia. Western Australia</bold>: 2.2 km S of Scorpion Bore near Carnegie Homestead, 8 Sep 1973, <italic>R.J. Chinnock 891</italic> (<named-content xmlns:xlink="http://www.w3.org/1999/xlink" content-type="dwc:institutional_code" xlink:type="simple">AD</named-content>, <named-content xmlns:xlink="http://www.w3.org/1999/xlink" content-type="dwc:institutional_code" xlink:type="simple">PERTH</named-content>); 1 km S of Mount Brophy Springs, Gardner Range, 190 km SE of Halls Creek, SE Kimberley, 4 Jul 1995, <italic>K. Coate 372</italic> (BRI, DNA, <named-content xmlns:xlink="http://www.w3.org/1999/xlink" content-type="dwc:institutional_code" xlink:type="simple">PERTH</named-content>); 20.6 km N along Canning Stock Route from Well 14, 18 Aug 2007, <italic>R. Davis 11181</italic> (<named-content xmlns:xlink="http://www.w3.org/1999/xlink" content-type="dwc:institutional_code" xlink:type="simple">PERTH</named-content>); ca. 6.6 km on a bearing of 174 degrees from Mt Methwin, Birriliburu Indigenous Protected Area, 13 Aug 2012, <italic>N. Gibson 6559</italic>, <italic>S. van Leeuwen</italic>, <italic>M.A. Langley &amp; K. Brown</italic> (<named-content xmlns:xlink="http://www.w3.org/1999/xlink" content-type="dwc:institutional_code" xlink:type="simple">PERTH</named-content>); S side of Lake Kerrylyn, ca. 6.7 km on a bearing of 49 degrees from Mt Methwin, Birriliburu Indigenous Protected Area, 14 Aug 2012, <italic>N. Gibson 6560</italic>, <italic>S. van Leeuwen</italic>, <italic>M.A. Langley &amp; K. Brown</italic> (<named-content xmlns:xlink="http://www.w3.org/1999/xlink" content-type="dwc:institutional_code" xlink:type="simple">PERTH</named-content>); 102 miles [164 km] from Billuna, Jul 1972, <italic>C.H. Gittins 2421</italic> (<named-content xmlns:xlink="http://www.w3.org/1999/xlink" content-type="dwc:institutional_code" xlink:type="simple">CANB</named-content>); 29 km SSE of Mount Keith, Wanjarri Nature Reserve, 29 Sep 1992, <italic>G.J. Keighery 13011</italic> (<named-content xmlns:xlink="http://www.w3.org/1999/xlink" content-type="dwc:institutional_code" xlink:type="simple">PERTH</named-content>); Site LGS 1, 31.5 km on main track from Lorna Glen Homestead to Wiluna – Granite Peaks Rd, 10 Sep 2003, <italic>K.F. Kenneally &amp; D.J. Edinger K 12671 E 3868</italic> (<named-content xmlns:xlink="http://www.w3.org/1999/xlink" content-type="dwc:institutional_code" xlink:type="simple">CANB</named-content>, <named-content xmlns:xlink="http://www.w3.org/1999/xlink" content-type="dwc:institutional_code" xlink:type="simple">PERTH</named-content>, <abbrev xmlns:xlink="http://www.w3.org/1999/xlink" content-type="institution" xlink:title="National Herbarium of Victoria" id="ABBRID0E1ABK" xlink:type="simple">MEL</abbrev>); 72 km NE Kiwirrburra [Kiwirrkurra], SW Lake Mackay, 21 Oct 2000, <italic>P.K. Latz 17005</italic> (<named-content xmlns:xlink="http://www.w3.org/1999/xlink" content-type="dwc:institutional_code" xlink:type="simple">PERTH</named-content>); Little Sandy Desert, 11.4 km SW of Cooma Well, 15 Aug 1997, <italic>S. van Leeuwen 3228</italic> (<named-content xmlns:xlink="http://www.w3.org/1999/xlink" content-type="dwc:institutional_code" xlink:type="simple">AD</named-content>, BRI, <named-content xmlns:xlink="http://www.w3.org/1999/xlink" content-type="dwc:institutional_code" xlink:type="simple">CANB</named-content>, DNA, <abbrev xmlns:xlink="http://www.w3.org/1999/xlink" content-type="institution" xlink:title="National Herbarium of Victoria" id="ABBRID0ESBBK" xlink:type="simple">MEL</abbrev>, <named-content xmlns:xlink="http://www.w3.org/1999/xlink" content-type="dwc:institutional_code" xlink:type="simple">NSW</named-content>); <bold>Northern Territory</bold>: Attack Creek, Stuart Highway, Barkley Tableland, 1 Jul 1974, <italic>A. Beauglehole 46305</italic> (DNA); Central Mt Stuart, 1 Jul 1974, <italic>T. Henshall 475</italic> (<named-content xmlns:xlink="http://www.w3.org/1999/xlink" content-type="dwc:institutional_code" xlink:type="simple">AD</named-content>, DNA); Neutral Junction, 4 Jul 1974, <italic>T. Henshall 525</italic> (DNA); Macdonald Downs Station, 23 Oct 1974, <italic>P. Latz 5779</italic> (DNA); Singleton Station, 26 May 1975, <italic>P. Latz 5962</italic> (DNA); Tanami Sanctuary, 27 May 1976, <italic>P. Latz 6505</italic> (DNA, <abbrev xmlns:xlink="http://www.w3.org/1999/xlink" content-type="institution" xlink:title="National Herbarium of Victoria" id="ABBRID0EPCBK" xlink:type="simple">MEL</abbrev>); 5 km NNE of Mt Frederick, NW Tanami Desert, <italic>P. Latz 8601</italic>, 2 Apr 1981 (DNA).</p></tp:treatment-sec><tp:treatment-sec><!--Section generated to contain objects referenced in tp:taxon-treatment.--><fig id="F7" position="float" orientation="portrait"><object-id xmlns:xlink="http://www.w3.org/1999/xlink" content-type="doi" xlink:type="simple">10.3897/phytokeys.151.51909.figure7</object-id><object-id xmlns:xlink="http://www.w3.org/1999/xlink" content-type="arpha" xlink:type="simple">30827267-07DB-5B99-AA9C-114D16C0DD74</object-id><label>Figure 7.</label><caption><p>Comparative distributions and floral morphologies <bold>A, B</bold><italic><tp:taxon-name><tp:taxon-name-part taxon-name-part-type="genus" reg="Levenhookia">L.</tp:taxon-name-part> <tp:taxon-name-part taxon-name-part-type="species" reg="stipitata">stipitata</tp:taxon-name-part></tp:taxon-name></italic>, with a disjunct distribution in Western Australia and South Australia and flowers on long pedicels and with a prominent column sheath (<italic>J.A. Wege 1874</italic>). Inset showing coloured markings at the base of the corolla lobes that have been recorded for many populations (<italic>J.A. Wege 1873</italic>) <bold>C, D</bold><italic><tp:taxon-name><tp:taxon-name-part taxon-name-part-type="genus" reg="Levenhookia">L.</tp:taxon-name-part> <tp:taxon-name-part taxon-name-part-type="species" reg="octomaculata">octomaculata</tp:taxon-name-part></tp:taxon-name></italic>, a Western Australian endemic with prominent corolla markings and a densely papillate labellum (<italic>J.A. Wege 2074</italic>) <bold>E, F</bold><italic><tp:taxon-name><tp:taxon-name-part taxon-name-part-type="genus" reg="Levenhookia">L.</tp:taxon-name-part> <tp:taxon-name-part taxon-name-part-type="species" reg="chippendalei">chippendalei</tp:taxon-name-part></tp:taxon-name></italic>, widespread in arid areas of Western Australia and the Northern Territory, with the incised apical labellum appendage visible in the lower right flower (<italic>N. Gibson 6559</italic>, <italic>S. van Leeuwen</italic>, <italic>M.A. Langley &amp; K. Brown</italic>). Photos by J.A. Wege (<bold>B, D</bold>) and K. Brown (<bold>F</bold>). Scale bar on maps 1000 km.</p></caption><graphic xmlns:xlink="http://www.w3.org/1999/xlink" xlink:href="phytokeys-151-001-g007.jpg" position="float" orientation="portrait" xlink:type="simple" id="oo_420779.jpg"><uri content-type="original_file" xlink:type="simple">https://binary.pensoft.net/fig/420779</uri></graphic></fig></tp:treatment-sec><ref-list><ref id="B17"><mixed-citation xmlns:xlink="http://www.w3.org/1999/xlink" xlink:type="simple"><institution xlink:type="simple">IUCN</institution> (<year>2012</year>) <source>IUCN Red List Categories and Criteria: version 3.1. IUCN Species Survival Commission.</source><publisher-name>IUCN Gland</publisher-name>, <publisher-loc>Switzerland and Cambridge, UK</publisher-loc>, <size units="page">30 pp</size>.</mixed-citation></ref></ref-list></tp:taxon-treatment>
